# Supplementary material for: Simultaneous fecal microbial and metabolite profiling enables accurate classification of pediatric irritable bowel syndrome
Source: Microbiome. 2015 Dec 9;3:73. doi: 10.1186/s40168-015-0139-9 (PMC4675077; doi:10.1186/s40168-015-0139-9)
Supplement: Additional file 1: — Complete PLS-DA input datasets. This file contains input datasets that were used to generate PLS-DA models. (XLSX 591 kb) [file 40168_2015_139_MOESM1_ESM.xlsx]

## Sheet: introduction
Shankar et al. "Simultaneous fecal microbial and metabolite profiling enables accurate classification of pediatric irritable bowel syndrome"
This file contains input datasets that were used to generate PLS-DA models
Genus and phylotype data were taken from Rigsbee et al., Am J Gastroenterol 2012
Metabolite and spectral NMR bin data were taken from Shankar et al., ISME J 2015
kIBS - samples from chldren diagnosed with IBS
kHLT - samples from healthy children
All datasets values are fractional abundances

## Sheet: genera
Phylotype/sample ID	kIBS01	kIBS02	kIBS03	kIBS04	kIBS05	kIBS06	kIBS07	kIBS08	kIBS09	kIBS10	kIBS11	kIBS12	kIBS13	kIBS14	kIBS15	kIBS16	kIBS17	kIBS18	kIBS19	kIBS20	kIBS21	kIBS22	kHLT01	kHLT02	kHLT03	kHLT04	kHLT05	kHLT06	kHLT07	kHLT08	kHLT09	kHLT10	kHLT11	kHLT12	kHLT13	kHLT14	kHLT15	kHLT16	kHLT17	kHLT18	kHLT19	kHLT20	kHLT21	kHLT22
Geopsychrobacter	0	0	0	0	0	0	0	0	0	0	0	0	0	0	0	0	0	0	0	0	0	0	1.90392	0	0	0	0	5.24126	0	0	0	0	0	0	0	0	0	0	0	0	0	0	0	0
Pannonibacter	0	0	0	0	0	0	0	0	0	0	0	0	0	0	0	0	0	0	0	0	0	0	0	0	0	0	0	0	0	0	0	0	0	0	0	0	0	0	0	0	0	0	0	0
Novosphingobium	0	0	0	0	0	0	0	0	0	0	0	0	0	0	0	0	0	0	0	0	0	0	0	0	0	0	0	0	0	0	0	0	0	0	0	0	0	0	0	0	0	0	0	0
Mesorhizobium	0	0	0	0	0	0	0	0	0	0	0.227734	0	0	0	0	0	0	0	0	0	0	0	0.152113	0	0	0	0	0	0	0	0	0	0	0	0.134355	0	0	0	0	0	0	0	0	0
Bradyrhizobium	0	0	0	0	0	0	0	0	0	0.178964	0	0	0	0.166215	0.157643	0	0	0	0	0	0	0	0	0	0	0	0	0	0	0	0	0	0	0	0	0	0	0	0	0	0	0	0	0
Methylobacterium	0	0	0	0	0	0	0	0	0	0	0	0	0	0	0	0	0	0	0	0	0	0	0	0	0	0	0	0	0	0	0	0	0	0	0	0	0	0	0	0	0	0	0	0
Terasakiella	0	0	0	0	0	0	0.393406	0	0	0	0	0	0	0	0	0	0	0	0	0	0	0	1.56157	0	0	0	0	16.7047	0	0	0	0	0	0	0	0	0	0	0	0	0	0	0	0
Roseospirillum	0	0	0.0983965	0	0	0	0	0	0	0	0	0	0	0	0	0	0	0	0	0	0	0	0	0.227051	0	0	0	0	0	0	0.0949219	0	0	0	0	0	0	0	0	0	0	0	0	0
Ralstonia	0	0	0	0	0	0	0	0	0	0	0	0	0	0.0743405	0	0	0	0	0	0	0	0	0	0	0	0	0	0	0	0	0	0	0	0	0	0	0	0	0	0	0	0	0	0
Wautersia	0	0	0	0	0	0	0	0	0	0	0	0	0	0	0	0	0	0	0	0	0	0	0	0	0	0	0	0	0	0	0	0	0	0	0	0	0	0	0	0	0	0	0	0
Oxalobacter	0.152271	0	0.149872	0	0.14222	0	0	0.107752	0	0	0.157112	0	0.149078	0.140887	0.247224	0.158621	0	0	0	0	0	0	0	0	0	0	0	0	0	0	0	0	0	0	0.22065	0	0	0	0	0	0	0	0	0.10155
Herbaspirillum	0	0	0	0	0	0	0	0	0.101437	0	0	0	0	0	0	0	0	0	0	0	0	0	0	0	0	0	0	0	0	0	0	0	0	0	0.164929	0	0	0	0	0	0	0	0	0
Kerstersia	0	0	0	0	0	0	0	0	0	0	0	0	0	0	0	0.0639272	0	0	0	0	0	0	0	0	0	0	0	0	0	0	0	0	0	0	0	0	0	0	0	0	0	0	0	0
Sutterella	0.255504	8.00677	8.11802	0	1.2846	0	21.7147	4.23243	0	2.8437	0	0	0	0	0	0	0	20.4786	0	10.471	5.35088	0	21.0719	11.4953	13.7898	0	0	0	0	14.4123	0	0	0	0	0	0	0	0	0	0	20.977	0	0	0
Limnobacter	5.71471	1.66338	0.416907	0.199445	0.923747	8.64318	0.311159	0.989547	0.187529	5.06634	0.841349	0.249139	5.63515	6.89185	5.31441	1.3377	0	1.00482	15.2226	2.99857	1.17377	3.88335	0.468497	0.388346	0.695839	0.15458	0	1.82468	0.16734	1.47291	7.24361	12.5306	12.0298	10.418	3.32632	4.37546	0	2.66087	4.83236	4.33857	0.887138	3.29667	2.76497	4.41375
Paucimonas	0	0	0	0	0	0	0	0	0	0	0	0	0	0.165117	0.351066	0	0	0	0.204445	0	0	0	0	0	0	0	0	0	0	0	0	0	0	0.164469	0	0	0	0	0	0.109003	0	0	0	0
Neisseria	0	0	0	0	0	0	0	0	0	0	0	0	0	0	0	0	0	0	0	0	0	0	0	0	0	0	0	0	0	0	0	0	0	0	0	0	0	0	0	0	0	0	0	0
Laribacter	0	0	0	0	0	0	0	0	0	0	0	0	0	0	0	0	0	0	0	0	0	0	0	0	0	0	0	0	0	0	0	0	0	0	0	0	0	0	0	0	0	0	0	0
Microvirgula	0	0	0	0	0	0	0	0	0	0	0	0	0	0	0	0	0	0	0	0	0	0	0	0	0	0	0	0	0	0	0	0	0	0	0	0	0	0	0	0	0	0	0	0
Rhodanobacter	0	0	0	0	0	0	0	0	0	0	0	0	0	0	0	0	0	0	0	0.136715	0	0	0	0	0	0	0	0	0	0	0	0	0	0	0	0	0	0	0	0	0	0	0	0
Acinetobacter	0	0	0	0	0	0	0	0.0502997	0	0	0	0	0	0	0	0	0	0	0	0	0	0	0	0	0	0	0	0	0	0	0	0	0	0	0.0668453	0	0	0	0	0	0	0	0	0
Succinivibrio	0	0	0	0	0.497157	0	0.0898364	0	0	0	0	0	0	0	0	0	0	0	0	0	0	0	0	0	0	0	0	0	0	0	0	0	0	0	0	0	0	0	0	0	0	0	0	0
Escherichia	0.0901777	0.293828	0.256784	0.630973	0.356773	0.264623	0.52329	0	0.105696	2.31307	0.35248	0.730996	0	1.1629	1.98025	0.105032	1.14679	0.0454338	3.57265	0.222051	2.98455	4.74772	0	1.61215	0	3.56629	0.130502	0	0.605782	0	2.35601	0.175852	0.244279	0	0.340861	0	0.119321	0.302468	0.07294	1.85154	0	0.506713	0.326569	0.550416
Klebsiella	0	0	0	0	0	0	0	0	0	0.987506	0	0	0	0.180195	0	0	0	0	0	0	0	0.875809	0	0	0	0	0	0	0	0	0	0	0	0	0	0	0	0	0.117081	0	0	0	0	0
Raoultella	0	0	0	0.340187	0.095952	0	0	0	0	0	0	0	0	3.51519	0.0346283	0	0.164748	0.0471865	0	0	0	0.379061	0	0	0	0	0	0	0	0	0	0	0	0	0	0	0	0	0.226833	0	0	0	0	0
Yersinia	0.0459584	0	0	0	0.059678	0	0.0702661	0	0	0	0.047885	0	0	0.0560903	0	0.0599359	0	0	0.0762843	0	0	0.112223	0	0.0885392	0	0	0	0	0	0	0.0800348	0	0.0514376	0	0	0.0643892	0	0	0	0	0	0	0.0710513	0
Enterobacter	0.249456	0	0	0.335385	0.562305	0.191033	0.175049	0.155886	0	4.28539	0	0	0	2.60562	0.299868	0.199579	0.566103	0	0	0.246895	0	3.03106	0	0	0.198705	0	0	0.164391	0.249123	0	0	0	0	0	0.132825	0	0	0	0.398146	0	0	0	0	0
Shigella	0.1979	0.966969	1.01694	3.595	1.09275	1.23623	1.8044	0	0.25268	7.13346	1.15489	5.47306	0.104414	3.50584	5.85356	0.291091	1.90701	0.0848239	10.4092	1.33654	12.1693	8.40826	0	7.49998	0.0658864	11.5646	0.347908	0	2.38689	0	5.75903	0	0.831721	0.240308	1.09511	0	0.30371	1.66696	0.155668	5.51431	0	1.49553	1.63823	4.31953
Haemophilus	0.927238	0	0.202595	6.04299	0.656812	0.397233	5.29179	3.29619	3.84882	1.14	0.442315	0.267205	2.07492	5.73269	4.76251	0.207103	0	0.476305	0.426055	0.176451	4.53182	7.10083	0.151463	0	0.633784	2.46299	2.19729	0.627093	18.4806	0.384255	0.585808	0	0.359715	1.58823	8.58044	0.965524	1.29384	0.19364	3.37992	0.252891	0.203938	0.712235	0.9392	0.66678
Desulfovibrio	0	13.4738	12.2774	0	7.39499	10.171	11.6663	5.36616	17.3327	7.71816	0	0	9.89986	10.2358	13.054	7.61462	0	8.3125	0	0	0	0	18.0234	7.49443	10.1581	13.9239	0	16.0005	0	7.08653	10.7705	11.8636	13.7813	11.64	0	0	10.215	9.67216	0.185308	25.9529	10.382	9.76463	0	6.29906
Campylobacter	0	0.369904	0	0	0	0	0	0	1.72529	0.198814	0	0	0	0	0	0	0	0.97279	0	0	0	0.367461	0	0	0.667054	0	0	0	1.06249	0	0	0	0	0	0	0	0	0	0	0	0	0.366019	0	0
Helicobacter	0	0	0	0	0	0	0	0	0	0	0	0	0	0	0	0	0	0	0	0	0	0	0	0	0	0	0	0	0	0	0	0	0	0	0	0	0	0	0	0	0	0	0	0
Clostridium	34.2167	14.5475	28.0241	1.40926	27.3377	11.0774	25.5266	32.1951	39.7307	18.8252	35.3922	21.3423	16.5547	32.3031	15.5769	40.0421	18.9937	30.1939	35.4947	32.87	33.7871	21.6691	13.2981	17.6029	21.392	40.609	26.4147	23.1532	37.7913	23.9051	20.5988	39.0132	44.9322	29.2887	29.8723	32.9811	18.1527	33.5647	17.1396	40.1486	21.7343	36.4632	29.3006	29.5937
Acetivibrio	19.6123	15.1454	28.4281	4.62202	18.7035	14.7214	11.0246	13.0726	9.62444	18.8892	23.347	13.3516	23.9956	17.3384	19.4367	21.0892	21.9131	14.2857	20.8724	23.5545	15.3788	10.3001	23.3814	23.2817	25.1768	16.6791	2.5293	45.9627	18.1834	17.1224	22.0589	16.7151	18.8461	16.5765	34.3166	31.1223	18.6345	9.19151	23.6946	22.8682	13.9813	20.4228	15.8984	18.0237
Anaerotruncus	21.5115	22.5479	36.6707	24.0061	42.3454	18.0081	30.3235	22.9196	13.6254	45.5392	28.7309	35.7463	22.7027	35.3202	21.3384	23.3304	34.0853	16.83	19.7551	19.2551	38.0925	23.245	32.5025	47.4005	35.2882	8.37295	37.8751	47.2118	37.4941	62.1296	45.0545	33.5354	7.96283	34.5291	16.5581	17.6867	38.7962	34.5638	25.7233	30.8302	45.7756	36.7033	29.6931	23.6859
Bryantella	0.426591	0.558652	0.336995	0.113689	0.627062	0.199714	0.41855	0.413149	0.591858	3.26875	0.967731	0.931747	0.71217	0.872263	1.57954	0.969334	0.120962	0.620465	0.57302	0.765086	1.32787	0.733384	0.465011	0.528957	1.14148	0	0.476492	0.513997	4.47837	0.222634	0.418851	0.450992	0.899649	0.110352	0.518232	0.129589	0.583795	0.163198	0.227764	0.264906	0.200251	0.170634	0.151019	0.133458
Coprobacillus	13.2381	10.3877	1.4257	13.2008	6.86405	8.54751	5.17237	8.24187	9.99064	7.54802	11.705	8.11824	11.4433	8.96056	14.0139	10.2818	6.00139	7.23675	3.35713	3.37866	1.53044	8.42647	7.57024	1.99804	12.5433	0.694981	8.84149	7.39865	10.561	0.90559	8.68216	2.41534	7.22006	8.32253	10.6951	8.77276	7.16091	4.96746	10.2008	10.6493	9.04759	8.92223	5.61035	5.67797
Dorea	10.9052	15.2933	20.5185	43.2757	17.3615	21.935	22.4136	14.6021	32.0683	18.0444	21.3728	33.0044	26.2186	28.6168	31.8201	36.5079	33.1811	32.5458	29.9576	26.4319	32.2813	6.58649	33.5367	17.445	16.1928	28.4246	27.2319	13.5386	7.64485	18.9642	16.7384	15.68	32.3005	14.5945	21.6249	25.2562	23.0434	25.3287	19.3695	11.1419	22.1115	16.3701	24.3534	21.1273
Faecalibacterium	137.966	0	83.7451	135.324	88.2124	96.389	95.5	105.243	114.834	68.6205	91.8651	105.975	107.813	98.876	91.9276	113.626	82.2983	92.0506	109.549	62.1943	66.5838	108.516	72.1972	67.2201	91.0152	43.4793	101.957	54.6664	46.7794	83.403	78.1827	94.7482	78.3552	121.743	102.052	150.56	135.349	98.1372	98.5867	64.598	124.072	107.19	97.6722	83.418
Sporobacter	0	0.106172	8.56589	4.14465	0.129152	13.4572	1.80036	0	0	2.37761	0	1.14131	0	2.36785	7.91353	12.7041	5.06386	0	0.526856	11.3735	4.89278	0	0	6.81843	1.84493	0	3.54614	8.08451	0	3.23301	0.442444	0	0	0	0	1.43949	7.10977	3.14487	3.32964	12.5287	8.47978	10.3977	7.9874	6.46845
Subdoligranulum	30.1734	16.4242	21.7277	33.9589	26.7517	23.6983	24.3169	25.9101	23.6557	28.8043	8.76396	32.6528	33.342	24.515	28.4463	30.0644	23.5877	28.0553	31.115	56.5842	37.3895	9.29791	14.6532	32.2008	25.868	31.7736	38.9287	20.7704	52.4579	15.042	19.8796	40.2761	10.8716	19.4271	34.5157	16.4791	30.0432	36.4475	32.5072	25.8199	27.5042	26.7185	30.7715	26.4769
Acetanaerobacterium	10.272	0	10.472	0.0970123	12.7575	7.1526	4.2458	3.27177	10.7543	9.82321	11.5968	4.55064	9.47883	0	0	0	12.8317	0.132763	0.0619483	13.781	9.80818	11.2002	3.28202	17.0376	12.4807	0	9.1361	5.24007	12.8411	12.5245	6.71639	11.0419	1.63062	10.9584	14.4422	0.470957	12.1712	1.32727	7.09168	19.3652	1.46164	10.5938	5.48369	9.51047
Parasporobacterium	4.62591	0.276335	0.29704	11.7523	6.28762	6.70394	1.57752	0.39089	2.52644	0.0664372	0.0885211	6.30374	2.92724	0.110021	4.39569	0.301527	1.05888	1.82244	0.106358	5.84506	0.532392	0	0.150995	0	0	0	0.297301	0	0	0.1317	0.060298	0.609569	0.122338	0.181542	0.119438	0.159308	0	0.233494	0.222062	0.0671105	0	0	0.121276	2.85354
Lachnospira	34.5349	0.80404	31.903	24.4316	33.9183	26.6221	29.815	46.4209	41.0682	21.8157	33.5676	23.0019	42.5208	23.1333	23.35	15.8249	35.6877	37.6699	47.4636	34.6062	28.0209	19.8983	17.9515	24.1317	28.7756	60.6953	68.8722	30.5465	39.6665	22.3513	33.7544	29.8309	43.7221	27.6562	41.5843	52.8348	38.7179	22.796	39.8486	21.4423	8.26443	16.8423	26.9171	31.0147
Anaerofilum	0	0	0.100765	0	0	0	0	0	0	0.105855	0	0.0882179	0.0483713	0	0	0	0	0	0	0	0	0	0	0.0924018	0.116565	0	0	0.310725	0	0	0.260377	0	0	0	0	0	0	0	0	0.0874486	0.161175	0	0	0
Anaerostipes	29.0659	28.0185	17.2492	21.117	14.5253	20.6978	16.3663	22.6311	22.5498	21.2341	26.4996	29.9129	25.3342	25.3126	43.2597	26.2277	25.7194	21.7104	18.2776	38.6706	20.7044	27.4163	30.5697	25.6597	26.4971	14.2864	16.878	14.8534	43.8764	28.8605	20.1527	21.5493	23.4856	21.6483	13.1537	25.1238	20.2185	25.3855	16.7226	21.4646	20.9882	31.1586	20.737	29.2103
Butyrivibrio	0	0	0.250054	0	0	0.457727	0.986707	0	0	0	0	0	0	0.495076	0	0	0.194054	0	0	0	0	0	0	0.142806	0	0	0	0.500163	0	0	0.254598	0	0	0	0	0	0	0	0	0.182028	0	0.0979947	0.12947	0
Catenibacterium	0.0644964	0.0906212	2.33523	0	0	0.07513	0.16583	0	0	0.0664417	0	0	0	0	0	0	0	0	0	0	0	0.176575	0	0	0	0	0	0	0	0	0.102547	0	0	0	0	0	0	0.0774648	0	0	0	0.0886882	0	0.155152
Coprococcus	0.515733	0.733764	42.9434	16.2398	12.1	14.8675	19.8192	0.241978	19.7268	15.31	22.3174	14.4924	15.886	0.506323	18.9835	31.1418	26.1177	0.603197	0.512904	0.384877	24.2583	0.647182	28.8108	19.0575	21.5132	7.45898	18.2694	27.5663	10.6597	0.208263	16.5713	11.7516	0.221311	0.106937	12.3749	11.4026	19.666	24.0002	0.798794	24.3414	9.10839	14.3226	12.5924	24.4187
Pseudobutyrivibrio	0	0	0	0	0	0	0	0	0	0	0	0	0	0	0	0	0	0	0	0	0	0	0	0	0	0	0	0	0	0	0	0	0	0	0	0	0	0	0	0	0	0	0	0
Roseburia	31.9546	12.3346	50.8761	44.7136	66.646	73.4867	73.8081	88.2451	52.7316	53.2162	82.9817	64.8574	61.9086	43.0774	80.1262	96.6547	55.5186	52.5288	76.9059	62.3912	44.0147	38.0347	48.1043	18.9001	61.3795	70.9982	48.9617	69.8541	80.7252	17.8884	84.2592	44.1048	34.7027	69.75	70.6915	70.1101	75.5171	39.9942	39.5608	39.9525	28.548	26.5022	65.7698	61.7837
Ruminococcus	243.951	273.244	185.324	318.622	191.242	220.25	176.405	204.42	274.942	155.405	244.364	234.164	243.2	169.164	269.833	247.919	243.892	205.544	277.06	221.341	234.304	221.641	205.503	180.975	179.305	328.639	278.976	167.697	224.537	195.574	191.669	257.573	280.585	215.374	240.542	242.669	213.455	188.746	214.758	142.176	218.406	188.686	193.484	179.816
Oribacterium	0	0	0	0	0	0	0	0	0	0	0	0	0	0	0	0	0	0	0	0.135763	0	0	0	0	0	0	0	0	0	0	0	0	0	0	0	0	0	0	0.0802163	0	0	0	0	0
Lachnobacterium	1.00374	19.5348	0.720149	2.366	3.59189	9.91961	4.58987	13.4797	1.48064	0.601887	6.30212	1.91764	11.4895	0.872372	1.63728	5.55317	1.25835	3.45366	6.73347	0	2.26424	0.07543	1.47766	13.3215	1.04955	26.9836	2.98693	6.20571	20.1097	2.15811	14.0013	1.69389	1.503	10.3478	2.59207	19.7586	0.988758	4.20595	1.0134	2.21076	2.1072	1.09763	8.1028	2.34286
Peptostreptococcus	0.194461	0.185887	0	0.0786498	0.083266	0.963945	0	0	0.28387	0.196429	0	0.0677776	0	0.082964	0.0763104	0	0	0.108677	0	0.130921	0	0	0.102986	0	0	0	0	0.158285	0.284508	0	0	0	0.560192	0.0914051	0	0	0	0	0.085816	0	0	0	0	0
Anaerococcus	0.0910958	0.138441	0	0.202669	0.182746	0	0.160308	0.0719327	0	0.164164	0.0749515	0.0907815	0.0687135	0.121276	0.0756842	0.144694	0	0.308681	0.105583	1.09319	0	0.13299	0	3.90223	0.308346	0	0	0.0916426	0	0	0.121346	1.5904	0.0991641	0	0	0	0.59603	1.07899	0.286717	0.0689971	0	0.345233	0	0
Parvimonas	0.429325	0.122901	0.138092	0	0.225652	0.651505	0.613564	0.316629	0.600202	0.435009	0.0720974	0.0629277	0.0608207	0.326025	0.0525906	0.0985926	0.0861899	0.104055	0	0.1911	0	0.663146	0.122567	0	0.106894	0	0.215018	0.261981	0	0	0.0819387	1.3892	0.978894	0	0.126938	0	0	0.118203	0.151724	0.0692691	0	0	0.113933	0.0831842
Eubacterium	14.2771	13.9447	47.9954	25.751	33.1331	48.1102	37.1805	52.0431	55.7756	40.6268	56.8144	56.3658	53.6696	36.5172	51.7415	59.5522	43.6527	46.837	47.5528	31.6495	39.4403	49.6858	42.4046	26.5899	32.5255	17.0823	60.2779	36.8599	60.7545	45.2629	40.6433	53.4507	42.4816	53.2439	30.0328	39.3896	52.1162	58.2254	28.743	34.6708	37.7798	40.2421	34.3854	38.541
Anaerovorax	0	11.0813	12.9582	0	10.9795	8.16754	5.35667	5.01223	8.52167	15.8666	9.03092	15.0617	0.484386	8.53197	0	0	6.38357	5.06472	6.58558	5.80972	6.72326	6.22973	4.11818	10.934	17.8735	5.56612	10.3413	8.36257	1.07909	6.55073	10.0182	20.6361	1.50595	11.0862	1.55547	6.4787	0.719335	13.9342	2.9231	19.2641	2.05131	11.071	18.0058	17.3827
Mogibacterium	0.148024	0.209627	0.0614073	0.152179	0.128801	0.170418	0.119066	0	0.43658	0.187495	0.0753442	0.500471	0.0633511	0.179035	0.175382	0.166742	0	0.0450258	0.0726084	0.0978787	0.147767	4.85957	0.142498	0.0848299	0.194959	0	0	0	0.305798	0	0.0913233	0.199135	0	0.18522	0	0	0	0.146353	0.189684	0.430859	0	0.107094	0.161904	0.0594567
Anaerofustis	1.22287	1.93076	0.306126	0.820649	0.831686	1.06272	0.653479	2.05689	0.382232	1.59074	0.797594	0	0.656513	1.66841	0	0	1.90543	1.66049	0	2.56543	2.09628	3.38732	2.80954	0.900993	2.26946	0.577063	0	0.998204	0.599195	0	1.43302	1.09325	0	0	0.62804	0.488214	0	0.991548	0.7741	0.69124	1.06652	0.712786	1.14237	0.356276
Peptococcus	0.0869334	0	0	0	0	0	0	0	0.0820585	0.0929427	0	1.4345	0	0	0	0	0.500708	0.0845443	0	0	0	0	0.113093	0.430843	0	0	0	4.73311	0	0	0	0	0	0.0982252	0	0	0	1.51221	0	8.45851	0	0	0	0
Desulfitobacterium	0	0	0	0	0	0	0	0	0	0	0	0	0	0	0	0	0	0	0	0	0	0	0	0	0	0	0	0	0	0	0	0	0	0	0	0	0	0	0	0	0	0	0	0
Acidaminococcus	0	0	5.23308	0	0	0	2.49969	0	0	0	0	0	0	0	0	0	0	0	0	0	0	0	0	0	0	0	0	0	0	0	0	0	0	0	0	0	0	0	0	0	0	0	0	0
Allisonella	0	0	0.565623	0	0	0	0	4.19904	0	0	0	0	0	0	0	0	0	0	0	0	0	0	0	0	0	0	0	0	0	0	0	0	0	0	0	0	0	0	0	0	0	0	0	0
Dialister	0.0546101	0	1.36084	0	2.03778	3.63444	0	12.0204	3.04267	6.96892	7.35303	9.0883	0	10.4388	14.2181	0.140781	17.9874	0	0	0	11.2152	0.431851	0	2.21686	0	0	11.9203	1.38414	3.75031	3.80629	6.14597	0	0.894367	13.5667	0	0	9.27728	1.66725	10.3997	0	8.9278	4.90526	2.58835	2.05013
Megasphaera	0.0908545	22.8376	0.225885	0	11.9675	0.164367	1.55879	0.107248	0.153518	0.170476	0.146637	0.0959262	0.127812	0.127441	0.12675	0.150416	0	0.138169	0.129881	0.0904936	0	0.171024	0.0824646	0	0.165826	0	0.107535	0.164795	0	0	0.122193	0	0.149984	0.110659	0	0.141278	0.185402	0	0.0835163	0.155053	0.161714	0.175155	0.141334	0.10908
Mitsuokella	0	0	0	0	0	0	0	0	0	0	0.0419012	0.0573294	0	0.0355202	0	0	0	0.0309017	0.0406234	0	0	0	0	0.0619793	0	0	0	0	0	0	0	0	0	0	0	0	0	0	0	0	0	0	0	0
Papillibacter	77.7692	82.4975	72.0277	52.6749	70.1723	69.5156	59.5477	38.663	36.5201	62.5751	46.7758	56.123	49.8445	56.4761	66.6507	57.437	44.1071	62.4893	40.7822	65.4359	77.1878	53.882	38.6636	61.988	67.9512	41.1147	23.9074	59.9585	40.5763	75.2222	74.2714	76.7654	30.6881	35.0302	30.5698	59.5605	37.6545	78.6845	61.0276	62.5377	70.0321	65.498	79.3511	69.3329
Phascolarctobacterium	21.6308	24.343	1.68604	0	0.12254	16.2287	9.57727	0	0	11.1956	0	0	0	0	0.0398609	15.8364	8.34221	0.26367	20.7168	21.3884	0	17.846	13.478	10.6743	13.7458	0	0	12.7252	0	0	0.0714092	17.9768	19.724	0	0	14.0067	0	17.7458	0	0.068984	0	0	0.318421	6.26592
Succiniclasticum	0	0	0	0	0	0	0	0	0	0	0	0	0	0	0	0	0	0	0	0	0	0	0	0	0	3.51187	0	0	0	0	0	0	0	0	0	0	0	0	0	0	0.915452	0	0	0
Veillonella	1.97313	0.419266	0.206459	3.43374	0.331885	0	5.25148	4.64705	20.48	2.81357	11.1728	3.28487	7.55513	8.43944	2.97521	1.57936	2.39483	0.823618	12.0249	0.0736365	2.72413	27.9936	0.123381	0.137747	1.388	6.6261	3.04189	0	14.2041	0	2.427	0.274616	0.453571	3.20901	9.42398	1.62449	2.45387	0.402717	11.0638	0.931991	0.783286	1.72216	1.52298	0.164469
Anaerosinus	0	0	0	0	0	0	0	0	0	0	0	0	0	0	0	0	0	0	0	0	0	0	0	0	0	0	1.24808	0	0.114174	0	0	0	0.578803	0	0	0	0	0	0	0	0	0	0	0
Caloranaerobacter	0	0.981447	1.70445	0	0.944275	0	0.441834	0	0	2.84776	0	0.254016	0	0.544791	1.54213	0.552313	0.236506	1.06856	0	1.24746	1.92664	0	1.57913	1.60278	1.36294	0	0	1.89498	0	0	1.05541	1.03593	0	0	0	0.467826	0.200473	0.961915	0	2.93533	0.685467	1.02766	1.75955	0.732241
Dehalobacter	0	0	0	0	1.6941	0	0	0	0	0	0	0	0	0	0	0	0	0	0	0	0.394128	0	0	2.39021	4.20689	0	0	0.223249	0	0	0	0	0	0	0	0.20582	0.372303	0	0	0	0	0.59473	3.10144	1.0452
Fusibacter	0	0	0.107138	0	0	0	0	0	0	0	0	0	0	0	0	0	0	0	0	0	0	0	0	0	0.152885	0	0	0.190006	0	0	0.107099	0	0	0	0	0.155324	0	0	0	0.526249	1.61359	1.5112	0	0
Hespellia	0	0	0	0	0	0	0	0	0	0	1.29227	0	0.0590403	0	0	0.0802351	0	0	0	0	0	0	0.0407832	0	0	0	0	0.34971	0	0	0	0	0	0	0	0	0.293394	0	0	0	0	0	0	0.754822
Garciella	0	0	8.41063	0	9.58183	0	0	0	0	0	0	0	0	0	0	0	0.661488	0	0	0	0	0	10.3854	0	0	0	0	12.4753	0	0	6.35386	0	0	0	0	0	0	14.749	0	12.6567	0	13.4475	0	9.52203
Pelotomaculum	0	0	0.642452	0	0	0	0	0	0	0	0	0	0.612312	0	0	0	0	0	0	0	0	0	0	8.18775	0	0	0	0	0	0	0	0	0	0	0	0	0	0	0	0	1.31504	1.76624	0	0
Acidaminobacter	0.143119	0.142386	13.4406	0.153166	9.80642	0.150486	0.129954	0	0	0.174665	0	0.0927047	0.100118	0.0944057	0.140964	0.112349	0.154462	0	0	0.134467	0.173092	0.170131	0	19.6243	0.0873094	0	0	13.9436	0.115858	0	0.0937742	0	0.0883958	0.0902948	0	1.93725	0.0944746	0	0	23.1429	0	21.9883	0	17.3622
Mahella	0	0	3.41642	0	0.219253	1.5762	1.579	0	0	3.29966	0.777468	6.72698	0.482113	0	0.405169	3.20611	1.53623	0	0.580012	0	0	0	0	0	1.00823	0	0	5.5102	0	0	0.654293	0	0	0	0	0	0	0	0	0.473567	1.19829	3.31456	0	0.416487
Caminicella	0.0946158	0	0	0	0	0	0	0	0	0.0551472	0.0487165	0.13123	0	0	0	0	0	0	0	0	0.0870071	0.153246	0.0703893	0.130901	0.285337	0	0	0	0	0	0	0.118623	0.0653963	0.0501018	0	0	0	0	0	1.4882	0.172011	0.275767	0	0.351375
Oxobacter	0	0	6.59181	0	5.76129	0	0.397145	0	0	0.0728453	0	0	0	0	0	0	0	0	0	0	0	0	0	0.970326	7.11254	0	0	2.58235	0	0	0.377756	0	0	0	0	2.77743	0	1.47156	0	6.78061	0.764927	3.68201	0	4.0773
Holdemania	25.5876	33.4794	1.94433	20.7333	3.11974	7.21686	3.90598	4.42181	10.3311	3.90442	4.24075	5.84516	1.6154	11.2005	13.8069	4.64894	0.953668	6.84848	10.0419	19.7907	11.8337	0.327845	8.19854	53.3728	9.87803	11.9151	4.16422	3.11807	31.2229	0.503234	2.57219	11.2081	1.21251	1.88945	18.9579	3.34511	4.32113	5.19937	13.074	44.4019	3.21393	9.29687	4.28724	5.10046
Solobacterium	4.92811	3.6715	1.68041	2.02923	2.41227	3.60646	1.91341	1.18544	3.73842	2.14997	2.17464	3.48144	1.15508	2.22113	2.10822	1.77191	0.160497	2.23579	1.47378	3.9296	2.08201	2.34336	2.19565	1.3533	2.0731	0.841452	0.276822	2.9824	0.903276	1.35304	1.86332	3.93906	2.72865	0.756984	4.7992	1.27994	1.00234	1.12037	1.72702	1.52707	2.35812	1.49534	1.46406	0.861445
Bulleidia	0	0	0	0	0	0	0	0	0	0	0	0	0.125578	0	0	0	0	0	0	0	0	0	0	0	0	0	0	0	0	0	0	0	0	0	0	0	0	0	0	0	0	0	0	0
Staphylococcus	0	0	0	0	0	0	0	0	0	0.0718028	0	0	0	0.0416686	0.0462735	0	0	0	0	0	0	0.0965403	0	0	0	0	0	0	0	0	0	0	0	0	0	0	0	0	0	0	0	0	0	0
Gemella	0.503726	0.655082	0	0.427545	0.137656	0.48181	0.277681	0.328864	0.574226	0.516153	0.263815	0.497194	0.150411	0.487784	0.258892	0.202793	0	0.238746	0.295541	0.828416	0.27255	1.03246	0.188322	0.119217	0	0.189038	0.276193	0	0.922898	0	0.209653	0.333259	0.429571	0.336887	0.843088	0	0	0.178605	0.65103	0.0893824	0	0	0	0.0784749
Turicibacter	0.732053	0	0.815494	1.88264	1.57839	0	1.46557	1.84599	12.2758	5.92521	3.76589	6.54576	3.84272	4.54306	4.95862	0.154618	0	0.432363	2.28735	0.568981	6.95847	0.60604	6.77504	0.845056	4.66838	14.5715	1.56355	4.53321	3.23832	2.00061	2.03311	2.99447	7.54416	0.721593	2.02618	3.77932	2.99832	1.81537	2.51175	8.65192	2.1222	1.58453	4.72454	6.43149
Lactobacillus	0.0710139	2.81569	10.8484	0.177962	0	0.0967389	0	0	0	0.552079	0.0765083	0	0	0.532636	0	0	1.88832	0.211004	0.172035	0	0.282075	20.8995	0.349111	0.0740969	0.205806	0	0.140835	0	0.0787403	0	7.01426	0	0.170809	0.247332	0.595387	0	0	0.11715	0.0647551	0.0877693	0	0	0	0
Enterococcus	0	0	0.156795	0	0.164042	1.05039	0	0	0	0.211027	0	0	0	0.34204	1.00502	0.0930659	0	0	0.251414	0	0	0.977574	0	0	0	0	0	0	0.362737	0	0	0	0	0	0	0	0	0	0	0	0.913443	0.251569	0	5.61418
Streptococcus	31.9815	55.9374	9.11256	32.0442	21.4032	16.7424	31.6469	15.7288	39.7634	36.5008	23.7433	33.6604	31.2463	33.0613	30.6102	18.4492	15.7057	11.0569	44.1417	50.698	43.6686	77.786	39.1634	14.6847	28.796	33.502	44.3726	1.47091	61.2783	16.2526	6.93123	2.75627	22.8943	38.1195	50.9769	22.8385	25.9837	8.30823	50.8547	17.8892	41.2451	40.0456	34.2208	16.2611
Lactococcus	8.4935	0	0.243133	0.137706	7.53611	2.55967	1.32295	0.0955661	0	6.33713	0.872754	1.21282	0.717386	0.0712221	2.07884	0.414897	0.268201	2.33469	0.605092	0.151826	1.81071	2.97862	9.23286	3.62107	1.52051	0.0946544	1.61308	0	0.840003	7.96042	10.2277	0.320155	8.24412	0.30473	14.2088	0.375635	0.506545	9.86339	7.95521	0.209558	0.223616	0.158573	0	0
Syntrophococcus	19.0546	0	0	19.2991	0	1.70662	7.78173	13.981	0	10.3566	17.0268	16.6239	18.0622	0	13.8183	19.1457	22.5192	15.2474	0.0809684	0	14.2742	0	12.633	0	0.494561	25.1923	9.455	9.56002	0	0	0.0855846	3.24724	5.34609	0.0952401	4.38852	19.1158	14.3497	5.21726	14.5687	5.46882	2.44759	3.23158	0.153221	5.57857
Collinsella	0	39.9698	22.9242	0	40.422	13.1111	23.1954	13.0143	0	12.1265	0	37.2136	24.1455	27.7336	0	0	31.7965	38.3405	0	0	33.7755	34.3256	4.56693	20.2845	27.9455	2.24162	35.3278	0	0	33.0671	24.4128	0	43.4315	32.5336	0	0	0	0	22.1942	8.72477	15.9613	16.2576	0	15.9814
Eggerthella	0.544089	2.33654	0.561728	2.21704	1.27135	2.44206	1.2377	2.13118	0	5.47232	11.2201	0.558031	2.30282	2.29721	2.77295	0.987326	1.13218	4.8209	5.17313	0.346133	10.3153	1.06688	6.22933	2.52795	4.99158	4.63113	1.08963	2.17527	0	2.90142	1.95006	0	0.914157	3.35634	1.4811	1.22232	1.28633	3.06783	7.68752	1.81685	0	1.40568	7.05157	7.97645
Slackia	0	0	0	0	0	0	1.19193	0	0	0	0	0.873288	0	0	0	0	0	0	0	0	0	0	0	0	0	0	0	1.02667	0	0	0	0	0	0	0	0	0	0	0	0	0	0	0	1.94454
Actinomyces	0.864618	2.13946	0.0990818	0.362357	0.571013	0	0.403997	0	0.997456	1.62125	0.430662	0.794689	0.944067	0.301626	0.57247	0.219078	0	0.106091	0.52967	0.314643	0.54343	1.26844	0.288296	0.543433	0.761482	0.334168	0.526694	0	0.72499	0	0.242406	0	0.311604	0.537436	2.62065	0	0	0.227025	0.50829	0	0	0.328343	0.418757	0.194374
Rothia	0	0.407589	0	0.303058	0.121061	0	0.49503	0	0	6.38423	0	0.098979	0.197892	0.159472	0	0	0	0.121272	0.27734	0	0	4.31456	0.117493	0	0.509631	0.645569	0	0.129767	2.08153	0	0	0	0	0.433574	0.302388	0	0	0	0.243959	0	0	0	0.167016	0
Brachybacterium	0	0	0	0.10791	0	0	0	0	0	0	0	0	0	0	0.096923	0	0	0	0.0899818	0	0.175972	0	0	0	0	0	0	0	0	0	0	0	0	0	0	0	0	0	0	0	0	0	0.0966607	0
Corynebacterium	0	0	0.0568399	0	0.0587332	0	0.0590066	0	0	0	0.0453049	0	0	0	0	0	0	0	0.0507661	0	0	0	0	0	0	0	0	0	0	0	0	0	0	0	0	0	0	0.0601506	0	0.0571303	0	0.0642357	0	0
Bifidobacterium	92.408	92.3678	93.5127	0	123.563	66.9768	77.9905	62.916	87.0734	96.1054	90.1684	4.00254	72.0179	133.739	0.470562	31.1577	53.7029	131.825	15.4999	0	0.492146	97.7509	99.3056	76.6722	77.7302	49.0391	0.222123	86.5917	105.805	175.384	102.432	53.3392	120.018	91.7398	96.167	0.392672	71.7435	97.4711	91.1662	51.6433	77.5283	91.4672	128.307	110.093
Brachyspira	0.857502	1.47333	0.196462	0	1.05229	0	0	0	0	0.202712	0.87796	0	0	0.190676	0	0	0	0.203442	0	0.218139	0	0	0	0	0.281518	0	0	0.247083	0	4.87668	0.188127	0	2.05354	1.01203	0	0	0	0.185092	0.181328	1.69758	0	0	0	0.245903
Leptospira	0	0	0	0	0	0	0	0	0	0	0.124006	0	0	0	0.0903084	0.0935569	0	0.069085	0	0	0.155064	0.170876	0	0	0.138699	0	0	0	0	0	0	0	0	0	0	0	0	0	0	0.128646	0	0	0.150437	0
Leptonema	0	0	0	0	0	0	0	0	0	0	0	0	0	0	0	0	0	0	0	0	0	0	0	0	0	0	0	0	0	0	0	0	0	0	0	0	0	0	0	0	0	0	0	0
Bacteroides	63.8192	92.8022	20.5033	50.8102	40.1074	92.7206	46.6582	100.759	25.5122	75.8607	33.941	49.2151	46.1193	74.4873	69.7944	42.9425	31.7152	40.9894	59.0386	124.701	80.763	26.9849	79.6838	57.7219	51.4425	61.0828	93.1682	53.2788	0	76.0705	60.289	69.3009	65.1571	67.2869	42.9296	74.8125	72.3911	66.0009	73.1482	55.9852	52.5613	41.6295	53.3195	50.9368
Alistipes	0.159273	23.1185	12.5804	0	4.63416	22.1674	15.7471	18.9056	0	15.114	7.8373	18.8606	10.0068	17.4625	13.0219	17.8815	2.92529	4.74305	7.08753	15.1388	8.60985	3.68316	18.5598	24.3317	14.4575	6.50342	1.39073	26.6893	0	14.376	18.3445	12.252	6.3276	2.88505	24.6879	16.3353	15.2535	14.9218	15.6767	36.5163	23.1586	25.7514	15.3171	14.5607
Tannerella	0	1.35572	1.9641	0.0983864	0.110275	0.271681	10.4419	7.37753	0	0.0897395	0	0.16547	0	0.0579207	0.0737987	0.0993895	0.0969008	0	0.0856862	0	0	0	6.21946	7.23677	5.09206	0	0.297729	11.5033	0	1.46266	0	0	0	0.0785647	0.0675838	7.5705	1.16785	0	0	0.0699341	6.00104	0	1.27211	0.214514
Prevotella	0	0.0881102	42.1299	74.5785	11.0645	0	51.5425	4.8865	0	0.134262	0	0.0383734	0	0.0880097	0.0980175	0.202488	77.6749	35.0818	0.075011	0.159702	0	20.9024	3.19571	5.70894	0.228874	0	0	9.49269	0	4.9691	0	0	0	0	0	5.46844	0	0.114767	2.96699	2.01643	50.0811	0.274216	0	0
Anaerophaga	0	0.390847	2.15639	0.414775	0	8.7066	0.788913	3.75975	0	0.299771	0.270548	6.10716	0.127289	0.267729	0.303987	0.202712	0.203268	0.129348	0.111752	23.1476	2.60509	0	10.7434	7.36079	6.16982	0	0.200824	17.7864	0	0	0	0	0	0.100692	0	0.601522	12.019	0	0	0.242125	0.315607	6.09002	0	0.160464
Rikenella	0	0	0	0	0	0.576248	0.0797386	1.07819	0	0	0	0.266296	0	0	0	0	0	0	0	0.856843	0.383309	0	1.33098	0.157202	0	0	0	1.35193	0	0	0	0	0	0	0	0.0868198	0	0	0	0	0	1.86515	0	0
Fusobacterium	0.117466	0	0	0	0	0	0	0	0	0	0	0	0	0	0	0	0	9.11012	0	0	0	0.108364	0	0.164338	0	0	0	0	0	0	0	0	0	0	0.119863	0	0	0	0	0	0	0	0	0
Cetobacterium	0	0	0	0	0	0	0	0	0	0	0	0	0	0	0	0	0	0	0	0	0	0	0	0	0	0	0	0	0	0	0	0	0	0	0	0	0	0	0	0	0	0	0	0
Verrucomicrobium	0	33.3344	6.98483	0.570853	0	0	10.0905	12.5499	0	20.3441	15.2277	26.2278	0	20.8563	0.0997153	0	0	0.121156	15.8059	0.0900438	17.502	0	0	29.1796	23.5974	3.97056	0	19.752	0	0	10.2513	20.0176	0.289541	16.1368	2.77605	3.18072	0	27.671	18.8471	25.5415	0	17.5255	25.9421	17.0973
Victivallis	0	0	0	0	0	0	0.380905	0	0	28.9586	0.131993	0	0	0	0	0	0	0	0	0	0	0	0	0.59138	0.482327	0	0	0.806153	0	0	0.134606	0.20233	0	0	0	0	1.47373	0	0	33.7256	0	0	0	0

## Sheet: metabolites
Metabolite/sample ID	kIBS01	kIBS02	kIBS03	kIBS04	kIBS05	kIBS06	kIBS07	kIBS08	kIBS09	kIBS10	kIBS11	kIBS12	kIBS13	kIBS14	kIBS15	kIBS16	kIBS17	kIBS18	kIBS19	kIBS20	kIBS21	kIBS22	kHLT01	kHLT02	kHLT03	kHLT04	kHLT05	kHLT06	kHLT07	kHLT08	kHLT09	kHLT10	kHLT11	kHLT12	kHLT13	kHLT14	kHLT15	kHLT16	kHLT17	kHLT18	kHLT19	kHLT20	kHLT21	kHLT22
Acetate	364.631	392.604	501.006	402.482	382.238	365.902	420.803	390.774	388.959	420.751	426.584	317.833	350.66	347.013	270.239	355.501	451.684	326.893	371.671	323.57	271.319	414.245	412.578	514.65	355.961	363.603	347.684	544.749	631.991	426.494	477.438	437.756	517.399	459.345	503.676	483.524	475.548	351.756	467.825	565.803	461.349	529.301	378.681	417.735
Alanine	45.1542	38.6223	20.3779	31.8669	56.7866	34.4406	39.5289	14.6759	44.3685	42.198	36.7608	25.7566	14.8544	34.149	33.4497	40.3071	41.3586	62.7765	36.7651	28.4696	44.3234	18.3162	28.2658	22.5768	20.5365	36.0467	65.7605	23.7848	12.2006	32.9774	22.427	21.54	19.2156	34.4261	40.7644	45.4381	16.4904	34.3305	22.0071	21.3265	37.2506	19.2219	25.5263	12.9562
Bile acids	8.49643	11.7127	1.54505	1.81695	0.684503	9.1175	2.89903	2.98953	0	13.6695	0.712455	11.8278	3.73913	6.52324	3.32994	4.34612	12.0415	3.22911	8.62324	10.1183	1.77816	3.86338	2.71968	2.05646	1.53337	15.9708	2.08363	3.68743	1.60357	2.96908	1.97798	3.9745	13.531	0.578353	20.9462	1.00314	0.521279	2.10706	10.4758	4.96801	5.16745	3.44511	2.15799	1.33309
Butyrate	104.33	176.123	186.123	143.53	185.739	178.776	177.734	357.163	155.483	102.027	194.331	168.705	388.162	130.257	215.781	141.432	100.377	130.572	147.532	184.201	214.223	185.55	130.036	78.3271	234.568	232.758	103.244	93.9969	254.264	166.663	136.225	177.555	187.022	210.973	170.179	110.572	263.229	201.73	142.764	91.0456	88.8191	74.422	246.493	260.869
Dimethylamine	0.796303	0.291681	0.505157	0.156118	0.524905	0.607689	0.366866	0.13442	0.742623	0.886179	0.369911	0.538821	0.133037	0.564654	0.744475	3.22003	0.432796	0.311528	0.309259	0.636571	0.506535	0.2347	1.20903	0.60773	0.514166	0.0870423	0.593702	1.19769	0.162134	0.345278	0.36078	0.846304	0.0600874	0.167623	0.34817	0.507705	0.310498	0.779822	0.736554	1.31403	0.469152	0.974062	0.366136	0.805552
Formate	3.05304	3.26392	3.54831	1.8352	11.8323	11.5379	4.19214	4.05863	9.09366	32.5086	8.86418	15.1976	9.59679	16.487	12.4477	13.4714	17.6836	19.3639	9.00051	23.2117	10.0016	6.81872	10.5704	10.2333	5.33188	9.38052	3.2643	1.3603	3.38993	4.77025	5.61375	5.39785	4.73072	5.58959	4.76881	9.06773	2.67864	3.04744	6.54162	18.0091	9.89372	13.1573	6.76833	4.6045
Fumarate	0.664128	2.0907	1.06741	0.293238	2.77516	0.756476	1.5311	1.46417	0	4.82094	0.637652	0	0	1.66824	0.742016	3.41235	1.0741	9.5678	0.398838	1.27427	1.66511	0.909718	2.75841	1.52672	0.613314	0.720491	0	1.54565	0	1.36514	0.675037	0.642321	0.626927	1.35509	0.35542	0.668909	0	1.82144	0.763899	1.83155	3.78944	0.945905	1.22527	0.709389
Glucose	70.8406	13.9709	4.04185	28.1483	5.08612	9.2412	18.3642	24.2397	31.6809	5.16028	51.9303	24.8991	38.0582	72.4392	14.1953	8.53473	19.3256	56.4291	44.5447	94.2328	4.56866	14.1832	3.51784	3.39102	3.23556	48.7437	62.6984	6.38889	15.8453	6.5827	5.41945	3.91739	41.7557	11.433	12.2644	8.70108	4.59776	5.35909	22.4194	4.49681	27.5377	4.34801	4.3837	3.47385
Isoleucine	17.4851	13.6731	5.28789	8.42504	20.7375	11.0491	9.78359	5.09111	20.4312	20.8611	14.1697	14.3945	5.73695	16.8893	13.6402	15.5572	6.62614	19.1853	15.9317	9.0134	13.9532	6.71387	9.55326	9.7551	5.73725	8.92328	33.0923	13.8946	3.67981	17.7748	10.3369	10.9855	5.98502	11.6471	15.0698	23.6133	2.78433	19.481	9.38094	8.8543	12.6969	12.026	5.31402	5.07578
Lactate	25.5294	23.8326	10.4019	9.1117	20.3553	17.3743	11.0438	8.07196	16.3725	31.2838	24.2057	30.3726	12.2646	21.8523	22.3427	31.7226	9.06974	27.1568	25.901	15.8591	31.694	10.5498	14.1745	8.53891	12.8664	8.91204	22.3756	19.056	4.24596	21.5333	15.3817	16.4042	11.0969	14.497	17.6086	28.5699	6.38233	21.2377	12.3573	15.0805	20.413	15.5107	9.74317	8.11766
Leucine	24.7529	21.5206	7.50997	10.8151	27.0589	25.805	14.5687	4.66219	20.9042	21.5351	30.5295	28.1602	6.44967	31.0691	32.219	35.7885	19.8222	28.0375	27.0079	22.0002	21.8536	15.3322	14.7541	10.8602	7.2371	13.3395	29.3017	15.2039	5.58111	13.4315	13.6265	14.2462	13.0462	17.9373	26.5136	31.3763	7.42728	20.7802	9.51696	11.9087	19.2559	21.3158	9.6911	7.37708
Lysine	41.9224	34.1909	39.359	117.202	48.5142	51.1705	83.8818	34.5771	23.1096	42.4898	54.4481	50.4421	47.901	62.5446	68.6428	67.4569	63.4166	75.2699	67.0076	29.7589	53.3164	79.4606	36.0078	17.6149	16.8195	127.395	89.1006	18.274	13.3776	28.6124	29.9342	22.2605	26.2814	33.9477	66.1265	52.9739	20.0406	34.5417	45.4563	28.0575	19.8811	33.5067	19.5664	15.5826
Methylamine	1.70059	1.91676	3.20311	1.80167	2.83177	1.3287	1.85185	2.87582	6.39312	9.58493	2.71572	3.50749	2.96454	1.75683	2.62235	2.5284	6.24113	1.7152	3.18028	1.71179	5.37532	1.56232	2.28367	2.47951	2.1258	2.37551	2.45886	3.81876	2.1921	1.32311	2.53838	1.85972	2.87666	3.2708	3.01419	1.74477	0.650056	0.821963	4.46087	3.011	2.78546	3.38632	2.25641	1.93879
Propionate	251.166	222.713	191.64	232.074	184.433	232.033	198.853	139.023	237.819	202.311	122.088	260.698	111.274	203.609	252.328	232.303	218.074	205.406	198.071	207.075	226.931	209.93	286.762	283.482	290.556	114.042	185.711	210.931	47.6402	241.161	247.615	240.715	145.447	175.669	95.1541	164.074	180.947	261.468	210.545	181.918	255.779	224.33	260.524	221.049
Pyruvate	2.92953	3.49138	1.14628	0	1.00216	1.67471	0	0	2.56645	1.69981	0.337527	1.18166	0	1.18875	2.32723	1.22281	0.706923	2.42512	0.536524	1.011	2.35581	0	3.6984	2.57852	3.51879	0	2.54717	3.39479	0	2.67206	1.97068	2.38645	0.753421	0	0.356436	0.901516	1.47825	3.81082	2.32721	3.02048	1.28818	4.6927	3.3652	3.20973
Succinate	4.41298	3.84939	0.788637	0	5.08074	2.09426	0.451139	0.447887	10.117	6.7382	5.56201	2.29538	0	11.1093	1.55728	4.72234	0.545967	1.36009	7.16629	3.70958	2.3166	1.59242	1.59619	2.29721	0.631476	0	8.9707	2.98428	0	2.27066	7.65323	2.05026	1.07659	0.402134	0	4.51711	1.75476	1.90567	8.4258	2.38955	4.13622	1.09396	1.24333	1.64565
Tyrosine	8.75012	9.08474	0	4.59374	10.246	10.9942	7.17404	3.46891	14.0796	14.4453	19.3136	14.2038	8.20556	10.7484	14.0066	16.2496	19.0506	16.7704	14.056	13.2091	12.4183	11.9553	5.67148	5.21366	0	8.37657	17.1019	5.80879	2.36104	8.13803	5.74922	4.04431	3.42266	9.27125	11.4966	13.2257	3.85406	9.3528	6.74245	8.51221	10.3399	7.69441	0	4.27823
Valerate	15.609	22.2006	19.6586	3.45942	28.9515	27.0212	4.56492	6.28162	12.6592	20.7378	0	23.174	0	24.2687	33.8179	12.4391	8.57818	8.06498	16.3554	22.9519	77.0495	13.7949	29.4287	21.624	36.1931	2.90445	15.4696	25.6429	1.46556	16.8593	11.6772	29.8589	3.17621	5.89716	6.41903	12.5612	10.129	21.5052	12.8236	25.2026	15.5018	28.2014	19.5929	26.8582
Valine	7.77705	4.84753	2.79006	2.38814	5.12301	9.07555	2.40769	0	5.22012	6.29179	6.44037	6.81163	0	5.862	5.56688	9.78537	3.89128	5.46552	5.94181	7.98587	4.35095	4.98835	4.41423	2.18706	2.02122	6.42214	8.54201	4.28046	0	4.05645	3.3802	3.55913	2.4974	3.59275	4.93804	6.96003	1.17711	4.16312	4.43033	3.25098	3.64631	2.4268	3.1023	2.38134

## Sheet: phylotypes
Phylotype/sample ID	kIBS01	kIBS02	kIBS03	kIBS04	kIBS05	kIBS06	kIBS07	kIBS08	kIBS09	kIBS10	kIBS11	kIBS12	kIBS13	kIBS14	kIBS15	kIBS16	kIBS17	kIBS18	kIBS19	kIBS20	kIBS21	kIBS22	kHLT01	kHLT02	kHLT03	kHLT04	kHLT05	kHLT06	kHLT07	kHLT08	kHLT09	kHLT10	kHLT11	kHLT12	kHLT13	kHLT14	kHLT15	kHLT16	kHLT17	kHLT18	kHLT19	kHLT20	kHLT21	kHLT22
S001_Lyngbya	0	0	0	0	0	0	0	0	0	0	0	0	0	0	0	0	0	0	0	0	0	0	1.90392	0	0	0	0	5.24126	0	0	0	0	0	0	0	0	0	0	0	0	0	0	0	0
S002_Pannonibacter	0	0	0	0	0	0	0	0	0	0	0	0	0	0	0	0	0	0	0	0	0	0	0	0	0	0	0	0	0	0	0	0	0	0	0	0	0	0	0	0	0	0	0	0
S003_Novosphingobium	0	0	0	0	0	0	0	0	0	0	0	0	0	0	0	0	0	0	0	0	0	0	0	0	0	0	0	0	0	0	0	0	0	0	0	0	0	0	0	0	0	0	0	0
S004_Mesorhizobium	0	0	0	0	0	0	0	0	0	0	0.227734	0	0	0	0	0	0	0	0	0	0	0	0.152113	0	0	0	0	0	0	0	0	0	0	0	0.134355	0	0	0	0	0	0	0	0	0
S005_Bradyrhizobium	0	0	0	0	0	0	0	0	0	0.178964	0	0	0	0.166215	0.157643	0	0	0	0	0	0	0	0	0	0	0	0	0	0	0	0	0	0	0	0	0	0	0	0	0	0	0	0	0
S006_Methylobacteriu	0	0	0	0	0	0	0	0	0	0	0	0	0	0	0	0	0	0	0	0	0	0	0	0	0	0	0	0	0	0	0	0	0	0	0	0	0	0	0	0	0	0	0	0
S007_Terasakiella	0	0	0	0	0	0	0.393406	0	0	0	0	0	0	0	0	0	0	0	0	0	0	0	1.56157	0	0	0	0	10.1879	0	0	0	0	0	0	0	0	0	0	0	0	0	0	0	0
S008_Roseospirillum	0	0	0.0983965	0	0	0	0	0	0	0	0	0	0	0	0	0	0	0	0	0	0	0	0	0.227051	0	0	0	0	0	0	0.0949219	0	0	0	0	0	0	0	0	0	0	0	0	0
S009_Terasakiella	0	0	0	0	0	0	0	0	0	0	0	0	0	0	0	0	0	0	0	0	0	0	0	0	0	0	0	0	0	0	0	0	0	0	0	0	0	0	0	0	0	0	0	0
S010_Terasakiella	0	0	0	0	0	0	0	0	0	0	0	0	0	0	0	0	0	0	0	0	0	0	0	0	0	0	0	6.5168	0	0	0	0	0	0	0	0	0	0	0	0	0	0	0	0
S011_Ralstonia	0	0	0	0	0	0	0	0	0	0	0	0	0	0.0743405	0	0	0	0	0	0	0	0	0	0	0	0	0	0	0	0	0	0	0	0	0	0	0	0	0	0	0	0	0	0
S012_Wautersia	0	0	0	0	0	0	0	0	0	0	0	0	0	0	0	0	0	0	0	0	0	0	0	0	0	0	0	0	0	0	0	0	0	0	0	0	0	0	0	0	0	0	0	0
S013_Wautersia	0	0	0	0	0	0	0	0	0	0	0	0	0	0	0	0	0	0	0	0	0	0	0	0	0	0	0	0	0	0	0	0	0	0	0	0	0	0	0	0	0	0	0	0
S014_Oxalobacter	0.152271	0	0.149872	0	0.14222	0	0	0.107752	0	0	0.157112	0	0.149078	0.140887	0.247224	0.158621	0	0	0	0	0	0	0	0	0	0	0	0	0	0	0	0	0	0	0.22065	0	0	0	0	0	0	0	0	0.10155
S015_Oxalobacter	0	0	0	0	0	0	0	0	0	0	0	0	0	0	0	0	0	0	0	0	0	0	0	0	0	0	0	0	0	0	0	0	0	0	0	0	0	0	0	0	0	0	0	0
S016_Oxalobacter	0	0	0	0	0	0	0	0	0	0	0	0	0	0	0	0	0	0	0	0	0	0	0	0	0	0	0	0	0	0	0	0	0	0	0	0	0	0	0	0	0	0	0	0
S017_Herbaspirillum	0	0	0	0	0	0	0	0	0.101437	0	0	0	0	0	0	0	0	0	0	0	0	0	0	0	0	0	0	0	0	0	0	0	0	0	0.164929	0	0	0	0	0	0	0	0	0
S018_Kerstersia	0	0	0	0	0	0	0	0	0	0	0	0	0	0	0	0.0639272	0	0	0	0	0	0	0	0	0	0	0	0	0	0	0	0	0	0	0	0	0	0	0	0	0	0	0	0
S019_Sutterella	0.255504	0.143343	8.11802	0	0.989943	0	20.8618	0	0	0.1135	0	0	0	0	0	0	0	20.4786	0	0	0	0	21.0378	10.3234	13.7367	0	0	0	0	0	0	0	0	0	0	0	0	0	0	0	20.977	0	0	0
S020_Sutterella	0	0	0	0	0	0	0	0	0	0	0	0	0	0	0	0	0	0	0	0	0	0	0	0	0	0	0	0	0	14.4123	0	0	0	0	0	0	0	0	0	0	0	0	0	0
S021_Sutterella	0	7.86343	0	0	0.294656	0	0.852899	4.23243	0	2.7302	0	0	0	0	0	0	0	0	0	10.471	5.35088	0	0.0340785	1.17192	0.0531147	0	0	0	0	0	0	0	0	0	0	0	0	0	0	0	0	0	0	0
S022_Burkholderiacea	0.293481	0	0	0	0.284234	6.39179	0	0	0	3.7328	0	0	0.0759658	4.68072	0.170477	0	0	0.176367	6.01057	0	0	0	0	0	0.332029	0	0	0	0	0	5.01686	6.38624	8.31011	6.4863	0.171768	0	0	0.408151	0	0.200008	0	0.91927	0.627309	3.32315
S023_Paucimonas	0	0	0	0	0	0	0	0	0	0	0	0	0	0.165117	0.351066	0	0	0	0.204445	0	0	0	0	0	0	0	0	0	0	0	0	0	0	0.164469	0	0	0	0	0	0.109003	0	0	0	0
S025_Limnobacter	5.42123	1.66338	0.416907	0.199445	0.639513	2.25139	0.311159	0.989547	0.187529	1.33353	0.841349	0.249139	5.55918	2.21113	5.14394	1.3377	0	0.82845	9.21207	2.99857	1.17377	3.88335	0.468497	0.388346	0.36381	0.15458	0	1.82468	0.16734	1.47291	2.22675	6.14432	3.71965	3.9317	3.15456	4.37546	0	2.25272	4.83236	4.13856	0.887138	2.3774	2.13767	1.0906
S026_Neisseria	0	0	0	0	0	0	0	0	0	0	0	0	0	0	0	0	0	0	0	0	0	0	0	0	0	0	0	0	0	0	0	0	0	0	0	0	0	0	0	0	0	0	0	0
S027_Laribacter	0	0	0	0	0	0	0	0	0	0	0	0	0	0	0	0	0	0	0	0	0	0	0	0	0	0	0	0	0	0	0	0	0	0	0	0	0	0	0	0	0	0	0	0
S028_Microvirgula	0	0	0	0	0	0	0	0	0	0	0	0	0	0	0	0	0	0	0	0	0	0	0	0	0	0	0	0	0	0	0	0	0	0	0	0	0	0	0	0	0	0	0	0
S029_Rhodanobacter	0	0	0	0	0	0	0	0	0	0	0	0	0	0	0	0	0	0	0	0.136715	0	0	0	0	0	0	0	0	0	0	0	0	0	0	0	0	0	0	0	0	0	0	0	0
S030_Acinetobacter	0	0	0	0	0	0	0	0.0502997	0	0	0	0	0	0	0	0	0	0	0	0	0	0	0	0	0	0	0	0	0	0	0	0	0	0	0.0668453	0	0	0	0	0	0	0	0	0
S031_Acinetobacter	0	0	0	0	0	0	0	0	0	0	0	0	0	0	0	0	0	0	0	0	0	0	0	0	0	0	0	0	0	0	0	0	0	0	0	0	0	0	0	0	0	0	0	0
S032_Succinivibrio	0	0	0	0	0.497157	0	0.0898364	0	0	0	0	0	0	0	0	0	0	0	0	0	0	0	0	0	0	0	0	0	0	0	0	0	0	0	0	0	0	0	0	0	0	0	0	0
S033_Escherichia	0.0901777	0.293828	0.256784	0.630973	0.356773	0.264623	0.52329	0	0.105696	2.31307	0.35248	0.730996	0	1.1629	1.98025	0.105032	1.14679	0.0454338	3.57265	0.222051	2.98455	4.74772	0	1.61215	0	3.56629	0.130502	0	0.605782	0	2.35601	0.175852	0.244279	0	0.340861	0	0.119321	0.302468	0.07294	1.85154	0	0.506713	0.326569	0.550416
S034_Klebsiella	0	0	0	0	0	0	0	0	0	0.987506	0	0	0	0.180195	0	0	0	0	0	0	0	0.875809	0	0	0	0	0	0	0	0	0	0	0	0	0	0	0	0	0.117081	0	0	0	0	0
S035_Raoultella	0	0	0	0.340187	0.095952	0	0	0	0	0	0	0	0	3.51519	0.0346283	0	0.164748	0.0471865	0	0	0	0.379061	0	0	0	0	0	0	0	0	0	0	0	0	0	0	0	0	0.226833	0	0	0	0	0
S036_Yersinia	0.0459584	0	0	0	0.059678	0	0.0702661	0	0	0	0.047885	0	0	0.0560903	0	0.0599359	0	0	0.0762843	0	0	0.112223	0	0.0885392	0	0	0	0	0	0	0.0800348	0	0.0514376	0	0	0.0643892	0	0	0	0	0	0	0.0710513	0
S037_Enterobacter	0.249456	0	0	0.335385	0.562305	0.191033	0.175049	0.155886	0	4.28539	0	0	0	2.60562	0.299868	0.199579	0.566103	0	0	0.246895	0	3.03106	0	0	0.198705	0	0	0.164391	0.249123	0	0	0	0	0	0.132825	0	0	0	0.398146	0	0	0	0	0
S038_Shigella	0.1979	0.966969	1.01694	3.595	1.09275	1.23623	1.8044	0	0.25268	7.13346	1.15489	5.47306	0.104414	3.50584	5.85356	0.291091	1.90701	0.0848239	10.4092	1.33654	12.1693	8.40826	0	7.49998	0.0658864	11.5646	0.347908	0	2.38689	0	5.75903	0	0.831721	0.240308	1.09511	0	0.30371	1.66696	0.155668	5.51431	0	1.49553	1.63823	4.31953
S039_Haemophilus	0.927238	0	0.202595	6.04299	0.656812	0.397233	5.29179	3.29619	3.84882	1.14	0.442315	0.267205	2.07492	5.73269	4.76251	0.207103	0	0.476305	0.426055	0.176451	4.53182	7.10083	0.151463	0	0.633784	2.46299	2.19729	0.627093	18.4806	0.384255	0.585808	0	0.359715	1.58823	8.58044	0.965524	1.29384	0.19364	3.37992	0.252891	0.203938	0.712235	0.9392	0.66678
S040_Desulfovibrio	0	0	0	0	0	0	0	0	0	0	0	0	0	0	0	0	0	0	0	0	0	0	0	1.02812	0	0	0	0	0	0	0	0	0	0	0	0	0	0	0	0	0	0	0	1.08821
S041_Desulfovibrio	0	0	0.103871	0	0	0	4.07687	0	0	0	0	0	0	0	0	0	0	0	0	0	0	0	10.1198	4.62311	0	0	0	7.93614	0	0	0	0	0	0	0	0	0	0	0	13.2227	0	1.12586	0	0
S042_Desulfovibrio	0	0	8.69402	0	0	0	0	0	0	0	0	0	0	0	0	0	0	0	0	0	0	0	0	0	0	0	0	0	0	0	0	0	0	0	0	0	0	0	0	0	0	0	0	0
S043_Desulfovibrio	0	13.4738	3.47948	0	7.39499	10.171	7.58941	5.36616	17.3327	7.71816	0	0	9.89986	10.2358	13.054	7.61462	0	8.3125	0	0	0	0	7.90366	1.8432	10.1581	13.9239	0	8.06439	0	7.08653	10.7705	11.8636	13.7813	11.64	0	0	10.215	9.67216	0.185308	12.7302	10.382	8.63877	0	5.21086
S044_Campylobacter	0	0.369904	0	0	0	0	0	0	0	0.198814	0	0	0	0	0	0	0	0.97279	0	0	0	0	0	0	0.667054	0	0	0	0	0	0	0	0	0	0	0	0	0	0	0	0	0.366019	0	0
S045_Campylobacter	0	0	0	0	0	0	0	0	0	0	0	0	0	0	0	0	0	0	0	0	0	0	0	0	0	0	0	0	0	0	0	0	0	0	0	0	0	0	0	0	0	0	0	0
S046_Campylobacter	0	0	0	0	0	0	0	0	0	0	0	0	0	0	0	0	0	0	0	0	0	0	0	0	0	0	0	0	0	0	0	0	0	0	0	0	0	0	0	0	0	0	0	0
S047_Campylobacter	0	0	0	0	0	0	0	0	1.72529	0	0	0	0	0	0	0	0	0	0	0	0	0.367461	0	0	0	0	0	0	1.06249	0	0	0	0	0	0	0	0	0	0	0	0	0	0	0
S048_Helicobacter	0	0	0	0	0	0	0	0	0	0	0	0	0	0	0	0	0	0	0	0	0	0	0	0	0	0	0	0	0	0	0	0	0	0	0	0	0	0	0	0	0	0	0	0
S049_Helicobacter	0	0	0	0	0	0	0	0	0	0	0	0	0	0	0	0	0	0	0	0	0	0	0	0	0	0	0	0	0	0	0	0	0	0	0	0	0	0	0	0	0	0	0	0
S050_Clostridium	0	0	0.0381169	0	0.0379162	0.0425636	0.0383764	0.0283583	0.0327022	0.0362022	0.0277971	0.0296728	0.0274438	0.0259884	0.0697832	0.0420775	0	0.025233	0.0298119	0.0283805	0.0567344	0.0356472	0.0283988	0.0353967	0.0442622	0.0289945	0.0367671	0.0449521	0.033177	0	0.0352038	0	0.0283922	0.0282522	0.0309178	0.0436588	0.0372005	0	0	0.0363477	0	0.0423807	0.0392677	0.0343773
S051_Clostridium	0.0307894	0	0	0	0	0	0	0	0	0	0	0	0	0	0	0	0	0	0	0	0	0	0	0	0	0	0	0	0	0	0	0	0	0	0	0	0	0.0352791	0	0	0	0	0	0
S052_Clostridium	0.0307894	0	0.0381169	0	0.0379162	0	0.0383764	0.0283583	0	0.0362022	0.0277971	0.0296728	0.0274438	0.0259884	0.0250718	0	0	0	0.0298119	0.0283805	0.0567344	0.0356472	0.0283988	0	0.0442622	0	0	0	0.033177	0	0.0352038	0	0	0	0.0309178	0.0436588	0	0.0352791	0.0303233	0.0363477	0	0	0	0.0343773
S053_Clostridium	0.0307894	0	0	0	0	0.0425636	0.0383764	0	0	0.0362022	0	0	0.0274438	0	0	0	0	0	0	0	0	0.627663	0	0	0	0.0289945	0	0	0	0	0.0352038	0	0	0	0	0.0436588	0	0	0	0.100412	0	0	0	0.0343773
S054_Clostridium	0.0307894	0.0357669	0	0	0	0	0.0383764	0.0283583	0	0.0362022	0.0277971	0.0296728	0.0274438	0.0259884	0.430965	0.0420775	0.0407531	0.025233	0.0298119	0.100512	0.0567344	0.0356472	0.0906591	0	0.052413	0	0.0791352	0.0449521	0.033177	0.12451	0.0352038	0	0.0283922	0.0282522	0.239763	0.159869	0	0.0352791	0.0303233	0.0363477	0.234747	0.0423807	0.0392677	0.0343773
S055_Clostridium	0	0	0	0	0	0	0	0	0	0	0	0.0296728	0	0	0	0	0	7.33229	0	0	0	0	0	0	0	0	0	0	0	0	0	0	0	0	0	0	0	0	0	0	0	0	0	0
S056_Clostridium	0	0	0.0381169	0	0	0	0	0	1.39418	0.0362022	0	0	0.0274438	0.0259884	0	0	0	0	0	0	0	0	0	0	0	0	0	0.0449521	0	0	0.0352038	1.38766	0.0283922	0	0.0309178	0.0436588	0	0	0	0.0363477	0	0.0423807	0	0
S057_Clostridium	0.0307894	0	0.0381169	0	0.0379162	0	0	0.0283583	0	0	0	0.0296728	0	0.0259884	0.0250718	0.0420775	0	0.025233	0.0298119	0	0	0.0356472	0.0283988	0	0	0	0	0.0449521	0.033177	0	0.0352038	0	0	0	0.0309178	0.0436588	0	0.0352791	0	0.0363477	0	0	0	0
S058_Clostridium	2.05507	0	0	0	0	0	0	0	1.13122	0	0	0	0	0	0.330767	0	0	0.025233	0	0	0	0	0	0	0	0	0	0	0	0	0	0.0542364	0.0283922	0	0.0309178	0	0	0	0	0	0	0	0.0392677	0
S059_Clostridium	11.9686	0.0357669	7.2468	0.0724979	5.31125	0.0952016	5.88156	8.75009	9.9551	4.53706	9.17281	8.32178	8.44148	7.65777	10.0741	9.85845	9.91554	6.64679	10.4926	11.1774	7.24796	9.3803	4.73595	3.24852	7.33755	12.1499	12.745	2.2404	15.8729	10.8074	6.20302	9.35743	11.8192	6.42531	8.22397	10.3664	8.75035	7.36778	4.39004	8.03266	5.14619	7.53592	7.83564	8.30218
S060_Clostridium	0	0	0.409639	0	0	8.77513	4.28067	0	0.0327022	4.80412	0.0277971	2.12044	1.93583	5.75476	0	0	1.0005	0	0	9.93086	6.92865	0	0	0	0.0442622	0	0	4.02257	0	0	0	0	0	0.0282522	0	0.74987	0.359212	0	0.0303233	5.56078	0.0523616	0.278027	0	0.0343773
S061_Clostridium	0	0	0	0	0	0	0	0	0.0327022	0.0362022	0	0	0	0	0	0	0	0	0	0	0	0	0	0	0	0.0289945	0	0	0	0	0	0	0	0	0	0.0436588	0	0	0	0.0844744	0	0	0	0
S062_Clostridium	5.00467	2.66763	2.06397	0	2.66934	0.317411	2.57049	3.38141	7.06711	3.34531	2.65302	3.23292	3.16991	3.07941	1.99823	5.18219	2.7425	2.23178	3.48752	5.36266	1.86458	4.60702	3.26511	4.17579	5.45886	4.04781	7.88144	4.33225	5.73223	10.5089	3.74501	7.19162	8.3027	6.7815	3.9284	9.30993	6.7611	2.19197	4.56067	2.44229	5.22127	5.78411	6.18434	6.50732
S063_Clostridium	0.0307894	0.355171	8.60467	0	7.63173	0	2.87267	6.44674	2.04709	0.550356	4.8388	0.983305	0.0274438	0.0259884	0.0895839	6.10296	3.6795	0.025233	2.34678	0.0283805	0.0567344	1.28564	0.0283988	0.0353967	0.136501	6.82551	2.32866	5.01789	0.147375	0	1.2175	0.0542364	0.0283922	9.52481	2.81695	2.60122	0.0372005	10.4632	1.42018	9.61657	0	8.16465	4.48107	3.89668
S064_Clostridium	11.5252	0	4.26685	0	6.18944	0	3.96577	10.2442	5.30062	0.723386	10.2729	0.601609	0.0404439	8.61011	0.404156	9.52251	1.34898	8.60726	5.01222	5.38379	4.44175	1.57655	0.572843	7.81887	1.4647	12.3153	0.0367671	3.84993	2.31026	0.0602976	3.92711	8.71379	10.6829	2.62903	13.035	2.97224	0.0372005	6.26052	2.42835	6.38425	9.49798	9.59831	3.83754	5.77355
S065_Clostridium	0.0307894	0	5.0589	0.13817	4.33062	1.10865	5.72521	0.0283583	9.92417	2.14698	8.26004	3.03544	1.8402	0.0259884	0.0250718	9.02229	0.0407531	0.025233	9.25075	0.668052	6.8442	0.0356472	1.70636	0.0353967	1.75554	4.78503	3.03115	2.76191	12.7137	0.592592	4.32207	7.49763	11.0741	0.0716367	0.0309178	5.76566	1.02151	5.79476	0.587028	7.67272	0.626064	4.7562	5.83847	4.72548
S066_Acetivibrio	0	0	0	0	0	0.0425636	0	0	0	0	0	0	4.25334	0	0	0	0	0	0	0	0	0	0	8.19427	0	0	0	0.0449521	0	0	3.61195	0	0	0	3.28871	0	0	0	0	0	0	0	0	0
S067_Acetivibrio	0.0307894	0	0.0916758	0	0.0379162	0	0	0	0	0	0	0	0	0	0	0	0	0	0	0	0	0	0	0	0.693623	0	0	0.0449521	0	0	0	0	0	0	0.0309178	0	0	0	0	0.0363477	0	0	0	0
S068_Acetivibrio	0	0	0	0	1.5081	0	0	0	0	0	0	0	0	0	0	0	0	0	0	0	0	0	0	0	0.360948	0	0	0	0	0	0	0	0	0	0	0	0	0	0	0	0	0	0	0
S069_Acetivibrio	9.74344	0.0357669	2.65659	0	7.16597	9.41978	6.29303	10.3829	1.71804	0.0362022	10.6303	0.0296728	11.4988	8.09229	10.1833	10.5547	11.9589	8.0701	13.2839	14.6367	8.71841	10.1237	8.16583	0.249075	2.9552	15.9094	0	4.60856	18.0838	10.8587	7.48362	10.7176	12.3828	6.13652	12.0025	12.1373	11.4433	1.7844	11.386	0.589343	4.96613	1.70078	7.72429	2.6862
S070_Acetivibrio	0.0307894	0	0	0	0	0	0	0	0.0327022	0.0362022	0.0943696	0.0296728	0	0	0	0	0	0	0	0	0	0	0	0	0	0.0289945	0	0.0449521	0	0	0	0	0.0631362	0	0	0	0	0	0	0.759869	0.0523616	0.0423807	0	0.0343773
S071_Acetivibrio	0	0	0	0	0	0	0	0	0	0	0	0	0	0	0	0	0	0	0	0	0	0	0	0	0	0	0	0	0	0	0	0	0	0	0	0	0	0	0	0	0	0	0	0
S072_Acetivibrio	0	0	1.98196	0	0	0	0	0	0	0	0	0	0	0	0	0	0	0	0	0	0	0	0	0	0	0	0	2.31385	0	0	0	0	0	0	4.73839	0	0	0	0	0	0	0	0	0.0808571
S073_Acetivibrio	0	0	0	0	0	0	0	0	0	0	0	0	0	0	0	0	0	0	0	0	0	0	0	0	0	0	0	0	0	0	0	0	0	0	0	0	0	0	0	0	0	3.83494	0	0
S074_Acetivibrio	0	0	0.0381169	0	0	0	0	0	0	0	0	0	0	0	0	0	0	0	0	0	0	0	0	0	0	0	0	0	0	0	0	0	0	0	0	0	0	0	0	0	0	0.0423807	0	0
S075_Acetivibrio	0	0	0.0381169	0	0.0379162	0	0	0	0	0	0	0	0	0	0	0	0	0	0	0	0	0	0	0	0.0442622	0	0	0.0449521	0	0	0.564849	0	0	0	0	0	0	0	0	0.0363477	0	0	0	0
S077_Acetivibrio	0.985468	5.26732	0	0	0	0	0	0	0	0	4.73262	0	1.43011	4.1827	0.702966	1.79742	0	0	0.0298119	0	0.0567344	0	0.0283988	0	3.90003	0.740636	0	0	0	0	4.24029	2.26593	0.0283922	1.02607	2.25291	4.21392	0	2.8631	5.8426	2.31057	0	0.555513	1.83107	0.0343773
S078_Acetivibrio	8.79098	9.80651	2.85376	4.47505	0.6461	5.17394	3.41892	2.60458	7.841	2.99609	5.39797	6.29367	5.4947	4.75904	8.50034	8.47973	5.94824	6.05048	7.52887	8.86107	6.03422	0	5.75574	0.75208	5.41807	0	2.5293	2.495	0	5.42251	3.55912	0.858161	5.47085	0	6.04083	4.15026	5.43097	3.55295	6.4356	5.83844	5.01368	5.94866	5.05772	6.22099
S079_Acetivibrio	0	0	0.0381169	0	0.0379162	0	0	0	0	0.0362022	0	0	0	0	0	0	0	0	0	0	0	0	0	0	0	0	0	0	0	0	0.0352038	0	0	0.0282522	0	0	0	0	0	0	0	0.0423807	0	0
S080_Acetivibrio	0	0	0.0381169	0	0	0	0	0	0	0	0.0277971	0	0	0	0	0	0	0	0	0	0	0	0	0	0	0	0	1.10642	0	0	0	0	0	0	4.72749	0	0	0	0	2.4218	0	0	0	0
S081_Acetivibrio	0	0	0	0	0	0	0	0	0	0	0	0	0	0	0	0	0	0	0	0	0	0	0	0	0	0	0	0	0	0	0	0	0	0	0	0	0	0	0	0	0	0	0	0
S082_Acetivibrio	0	0	0	0	0	0.0425636	0	0	0	0	0.0277971	0.0296728	0	0	0.0250718	0.0420775	0	0	0	0	0	0	0.0283988	0.0353967	0.0442622	0	0	0	0	0	0	0	0	0	0	0	0	0	0	0.0363477	0	0.0423807	0	0.0343773
S083_Anaerotruncus	1.72854	5.99218	0.0381169	0.0312722	0.187335	0.281173	0.137468	0.0283583	0.464792	2.05105	0.253474	0.949818	0.0274438	0.460889	0.609285	0.0420775	0.0407531	0.025233	0.168867	0	2.6183	0.0536354	1.6805	0.0353967	1.23125	0	0.0768103	0.685743	0.918191	0.0838139	0.0352038	0.941253	0	0.0566455	0.0309178	0.0720999	0.433478	1.39582	0.0303233	0.755368	0.0523616	0.366453	0.719625	0.213465
S084_Anaerotruncus	0	0	0	0	0	0	0	10.6745	0	8.88043	12.2224	0	5.22977	11.1626	0	0	0	0	0	0	13.6157	0	11.354	0	0	0	0	0	0.033177	20.8085	0.0352038	16.3997	0.393033	10.4992	0	0	17.2788	0	0	0	12.1988	0	0.0392677	0
S085_Anaerotruncus	0	0	0.0381169	0	0.143448	0	0	0.0283583	0	0.0362022	0.0277971	0	0	0	0.0250718	0.426293	0	0.025233	0	0	0.334823	0	0.0283988	0.0353967	0.415169	0	0	0.0449521	0	0	0	0.0542364	0	0.0282522	0	0.0784945	0	0.0352791	2.52852	1.17248	0.0523616	0.793592	0.0392677	0.0343773
S086_Anaerotruncus	0	0	0.0381169	0	0.0379162	0	0.0383764	0	0	0	0	0.0296728	0	0.0259884	0	0	0	0	0	0.10498	0.0567344	0	0.0283988	0.0353967	0.435221	0	0	0.0449521	0	0	0.0352038	0	0	0	0	0.0436588	0.0372005	0.0352791	0	0.446088	0.0523616	0.0423807	0	0.0943854
S087_Anaerotruncus	0	11.8865	4.51882	8.83428	7.93189	8.30613	5.01777	9.50904	0	7.3237	7.52857	8.58957	2.6138	4.97734	9.39787	3.98923	8.5874	8.50107	5.011	14.4851	3.37437	0.954979	3.58367	2.9952	8.15948	0.780081	8.52594	3.49184	1.97972	7.11291	3.9425	1.81082	5.04971	8.89453	1.26565	3.67949	2.10617	9.47189	7.92453	2.65943	8.97327	9.96738	3.98811	5.20727
S088_Anaerotruncus	0	0	0.0381169	0	0.0379162	0	0.0383764	0.0283583	0	0.0362022	0.0277971	1.43109	0.0274438	0.0259884	0	0	0.0407531	0.025233	0.0298119	0	0.10987	0	0.0283988	0.0353967	0.0442622	0	0	0.0449521	0	0.060214	0.0352038	0.0542364	0	0.0282522	0	0.137849	0.0372005	0.0352791	0.367309	0.0525803	0	0.0423807	0.0392677	0.0343773
S089_Anaerotruncus	0	0	0.17286	0	0	0	0	0	0	0	0	0	0	0	0	0	0	0	0	0.0283805	0	0	0	0	0	0	0	1.96716	0	0	0	0	0	0	0	0	0.0372005	0	0	0	0	0	0	0
S090_Anaerotruncus	0	0	0	1.27973	0	0	0.445153	0	0	0.0362022	0	2.12342	0	0.588348	0	0	0.622187	0.773715	1.54978	3.31355	0	4.71175	0.190186	0	1.16425	0.719774	0	0.0449521	0	0	0	0	0.554813	0.166771	1.56126	0	0.247549	0	0.195399	0	0	0.0423807	0	0.236995
S091_Anaerotruncus	0.0307894	0.450301	0.901904	1.21422	0.662481	0	0.574685	0	0.897593	1.4562	0.144135	1.26709	0.0274438	3.60652	0.307954	0.800703	0	3.73286	0	0.670913	1.20257	0.0704955	0.0283988	1.34863	3.89184	1.49063	3.08423	0.0449521	0.033177	0.060214	1.49483	1.71644	0	1.50431	3.14662	2.69883	1.82077	0.0352791	0.038657	0.116807	0.165563	0.689764	1.82762	1.67217
S092_Anaerotruncus	0	0	0	0	0	0	0	0.0283583	0	0	0	0	0	0	0	0	0	0.025233	0	0	0	0	0	0.0353967	0.0442622	0	0	0	0.033177	0	0	0	0	0	0	0	0	0	0	0	0	0	0	0
S093_Anaerotruncus	0	0	0	0	0	0	0	0	0	0	0	0	0	0	0	0	0	0	0	0	0	0	0	0	0	0	0	0	0	0	0	0	0	0	0	0	0	0	0	0	0	0	0	0
S094_Anaerotruncus	0	0	0	0	0	0	0	0	0	0	0	0	0	0	0	0	0	0	0	0	0	0	0	0	0	0	0	0	0	0	0	0	0	0	0	0	0	0	0	0	0	0	0	0
S095_Anaerotruncus	0	0.0357669	0.0381169	0	0	0	0	0.0283583	0	0.0362022	0	0	0	0.0259884	0	0	0	0.025233	0.0298119	0	0	0	0.0283988	0.0353967	0.0442622	0	0	0	1.61006	0	0.0352038	0	0	0.0282522	0	0	0	0	0	0	0	0	0.0392677	0
S096_Anaerotruncus	0	0	0.0381169	0	0.0379162	0	0.0383764	0	0	0.0362022	0.0277971	0.0296728	0	0	0	0.0420775	0.0407531	0	0.108023	0	0.462855	0	0.0283988	0.0353967	0.0442622	0	0	0.0449521	0	0	0.0352038	0.0542364	0	0.0282522	0	0.327295	0.0372005	0	0.0303233	0.0363477	0.0523616	0.0423807	0	0.0343773
S097_Anaerotruncus	1.35455	0	0	0	0	0	0	0	1.95477	0	0	0	0	0	0	0	0	0	0	0	0	0	0	0	0	0	0	0	0	0	0	0	0	0	0	0	0	0.0352791	0	0	0	0	0.0649057	0
S098_Bryantella	0	0	0	0	0	0	0	0	0	0	0	0	0	0.247959	0.617894	0	0	0	0	0	0	0	0	0	0	0	0	0	0	0	0	0	0.821837	0	0	0	0	0	0	0	0	0	0	0
S099_Coprobacillus	0.517848	1.13871	0	0	0.0379162	0	0.0383764	0.399067	0.929618	0.0657199	0.0277971	0.631922	0.0274438	0	1.14996	0.755717	0	0.0882251	0.433136	0.454015	0.787881	0.249939	1.18551	0.518124	1.28699	0	0.0367671	0.0449521	0.033177	0	0.0352038	0.152564	0	0.0282522	0.0309178	0	0	1.69645	0.0303233	0.902475	0.0523616	0.173886	0.772648	0.940233
S100_Coprobacillus	0	0	0.979491	0	0	0.536172	0.64667	0	0	0	4.08695	0	0	0	0	0	0	0	0	0	0	0	5.77772	0	0.703266	0	0	0.912391	0	0	0	0	0	0	0	0	0	2.02243	0	0.064468	0	0.435018	0.0449448	1.35845
S101_Coprobacillus	1.12947	0	0.147677	2.75706	0	0.522612	0.387828	0	0	2.13519	0.439115	0.329117	2.74442	1.75635	2.84952	2.07934	0	0.311719	2.74204	2.13327	0.361533	7.07767	0	1.06981	4.11419	0.202099	0	0.627363	6.66558	0.90559	3.37796	1.16263	0.161737	0.880092	2.27223	0.940891	0.242666	1.15553	2.49799	4.52304	1.36482	1.0903	0.177065	0
S102_Coprobacillus	0.0307894	0	0	0	0	0	0	0	0	0.0362022	0	0.0296728	0	0	0	0.0420775	0	0	0	0	0	0	0	0	0	0	0	0.635784	0.033177	0	0	0	0	0	0	0	0	0	0	0	0	0	0	0
S103_Coprobacillus	10.318	0	0.166268	10.4437	6.82614	7.48873	4.09949	7.8428	8.74937	4.91451	7.12333	7.12752	8.64404	7.17822	10.0144	7.40466	6.00139	6.30141	0	0	0	0	0	0.137506	6.43881	0	8.80473	4.50258	0	0	5.23379	0	7.05832	7.41419	8.28945	7.83186	6.91824	0	7.64213	5.12295	7.63041	6.96028	4.61569	3.37929
S105_Coprobacillus	1.24199	9.24904	0.132267	0	0	0	0	0	0.31165	0.396411	0.0277971	0	0.0274438	0.0259884	0	0	0	0.535395	0.181949	0.791377	0.381031	1.09886	0.607009	0.272599	0	0.492882	0	0	3.82903	0	0.0352038	1.10014	0	0	0.102484	0	0	0.093048	0.0303233	0.0363477	0	0	0	0
S106_Dorea	0	0	0.408505	0.730427	0.564355	0.746039	0.86048	0.293366	0.479888	0.899842	1.6787	0.369138	0.150218	0.564023	0.764423	0.297645	0.0407531	1.01767	0.407278	1.40274	0.44208	0	1.13552	0.163232	0.31967	0.39198	0.450098	0.21646	0	0	0.554448	0	0.891636	0.281444	0.521852	0.300231	1.00209	0.106454	0.149449	0.197527	0.287011	0.375737	0.388699	0.336153
S107_Dorea	9.12598	3.59556	0	0	3.14345	0	0	0.0283583	0	0.913704	0	0	0	2.44033	0	0	0	0.025233	0.0298119	0	0.0567344	5.33727	4.06789	0.0624992	5.52986	0.544587	0	0	2.40904	5.77877	0.0352038	8.90145	0.033917	0.0282522	0	0	0.0372005	0.678807	0.0303233	0.113992	0	0.0423807	0.692886	0
S108_Dorea	0	2.10561	0	0	0.0379162	0	0	0.387836	0	0	0.0277971	0	0	0	0.0250718	0.0420775	0	0	0.0298119	0	0	0	0.0283988	0.0353967	0	0.0289945	0	0	0.0568182	7.56986	0.0352038	0	0	0	0	0	0	0	0	0.0363477	0	0	0.0392677	0.0343773
S109_Dorea	0	2.77717	0.968949	0.814982	0.062675	0.117895	0.924001	1.08136	0.0327022	0.0362022	0.0277971	5.78292	0.0274438	0.0259884	0.0250718	6.58072	4.23263	3.46144	1.09941	0.0283805	3.60034	0	0.0283988	1.76681	0.0442622	0	0.0367671	1.34895	0.069087	0.651379	0.0529253	0	4.24688	0.0282522	0.837987	0.946641	1.52654	0.0352791	0.0303233	0.0768688	0.0523616	0.0423807	0.0392677	2.37844
S110_Dorea	0	1.34562	4.23453	3.47438	0.932258	1.23297	2.34368	0.518038	0.951425	0.419862	1.35785	7.92863	0.487641	0.966256	0.73346	7.27072	7.27656	5.4156	1.20456	0.818467	6.27156	0.630742	0.147237	2.56789	0.775641	0.219242	0.877389	3.28661	0.315837	1.21976	0.636283	0.827614	8.432	0.565432	0.509772	1.87485	2.86237	0.0916938	0.343974	0.466783	0.741374	0.514722	0.450668	4.42624
S111_Dorea	0	0	0	0	0	0	0	0	0	0	0	0	0	0	0	0	0	0	0	0	0	0	0	0	0	0	0	0	0	0	0	0	0	0	0	0	0	0	0	0	0	0	0	0
S112_Dorea	0	4.66561	3.65786	5.20564	2.67158	3.41127	1.99614	2.38624	3.78292	2.96955	3.40124	3.17273	3.3735	3.93187	3.78292	4.05173	3.10869	4.75005	4.34988	3.80749	3.14291	0	4.35772	2.1804	2.10661	5.69521	4.28224	0.842178	0.508394	3.04066	2.62262	0	3.23116	1.83662	3.83489	3.44254	0.722219	2.82743	2.176	2.58217	2.27107	3.16123	3.51619	2.98277
S113_Dorea	0	0	9.22353	16.0462	8.10859	12.0214	8.93858	7.27938	12.0536	7.96911	11.508	9.08613	8.39313	8.29926	8.96168	9.3086	10.6024	9.86122	13.8923	12.7802	10.2825	0	10.4815	7.43721	5.54428	17.0297	15.1858	4.7292	0	0	8.6661	0	13.0818	8.2901	11.0018	10.6408	15.2381	10.5876	9.05011	4.69551	11.0374	8.88805	10.1252	9.21748
S114_Dorea	0	0	0	0	0	0	0.0383764	0	0	0.0362022	0	0	0	0	0.0250718	0	0	0.025233	0	0	0	0	0	0	0	0	0	0	0	0	0	0	0.0283922	0	0	0	0	0	0	0.0363477	0	0	0	0
S115_Dorea	0	0.80371	0.422103	12.4457	0.707527	3.36986	1.67902	0.595757	2.87995	3.10684	1.75408	1.57328	7.08048	9.55011	3.1842	1.18599	0.728027	4.05164	1.15816	6.13683	1.81666	0	12.3626	2.03269	1.03889	2.51004	1.13249	1.12103	0	0.107729	1.74788	0.179195	0.651646	1.4728	0.0689261	5.25053	0.0952099	10.4002	0.99321	1.9371	5.57673	2.57034	7.79276	0.1693
S116_Dorea	0	0	0	0	0	0	0	0	0	0.0362022	0	0	0	0	0	0	0	0	0	0	0	0	0	0	0	0	0	0	0	0	0	0	0	0	0	0	0	0	0	0	0	0	0	0
S118_Dorea	1.77918	0	1.18422	1.85349	1.05734	0.99306	0.852579	0	2.30977	0.812084	1.56176	1.06309	1.22189	0.267805	2.15532	0.993703	0.70775	0	1.85355	1.4577	1.85474	0	0.870601	0.946682	0.446281	1.10653	0.547065	0.946178	0.230177	0.368152	0.723849	3.20988	0.800798	0.749945	0	1.84849	1.20301	0	0.362464	0.913789	1.06095	0.576226	0.897059	0.397865
S119_Faecalibacteriu	15.2491	0	11.3925	14.1708	10.6193	13.9283	9.21159	12.0204	15.7516	9.15932	11.0777	12.761	10.5003	7.60623	13.163	12.6635	10.4797	9.90299	12.5938	0.0283805	0.0567344	13.8858	0.0283988	1.12389	9.25169	0	14.419	0.0449521	0	0	5.69425	13.1221	12.6266	14.2476	12.0079	17.4503	18.3138	14.091	14.1157	6.48349	17.3521	12.4524	11.236	4.35812
S120_Faecalibacteriu	0	0	1.40245	22.7858	0	5.33988	4.05399	0.583547	0.0327022	0.0362022	0	7.55494	3.66332	10.9428	3.07258	5.1144	4.08278	0.025233	3.22058	0.0283805	0	0	6.81559	0.0353967	0.0442622	0	0	0.900791	0	0	8.16565	0	0.0283922	0	0.0309178	0	0	0.0352791	0	2.94684	2.10282	7.23208	5.88742	0.965997
S121_Faecalibacteriu	16.6148	0	10.8244	0	10.7041	2.96412	9.02587	9.99517	6.38419	4.66788	9.66443	8.94789	12.4321	8.28508	10.6687	11.0302	8.4911	9.72155	14.0357	0.0283805	12.0875	14.8676	5.60792	11.1205	10.998	0.0289945	19.8825	4.26962	0	18.9084	7.79229	14.7508	8.37578	13.1659	14.2235	19.1092	13.2188	13.0581	15.4476	6.79907	12.9097	11.0128	11.0981	13.312
S122_Faecalibacteriu	8.77257	0	3.59876	10.033	5.06216	6.92613	6.88227	8.03264	10.0247	6.77057	5.13248	6.22526	8.39574	8.26152	4.50146	6.45006	3.20231	5.05208	7.7869	10.7346	4.19312	4.71242	7.15213	3.90935	7.69823	3.15368	0	4.35348	4.68112	2.10696	4.14006	3.84522	5.16281	9.58039	2.21401	8.4082	10.837	6.41396	2.46035	2.04234	7.66733	5.89147	4.45029	3.30377
S123_Faecalibacteriu	0.92635	0	5.89171	17.6313	7.37595	9.89639	5.49765	9.46724	11.6638	5.76768	9.58483	9.04073	9.30894	3.90579	0.0250718	8.56576	6.66424	7.68988	4.3551	3.68212	0.0567344	0.0356472	3.59347	9.5103	1.4841	0	0.0367671	4.35085	0	0	7.04775	3.35757	2.8631	3.42855	0.0309178	9.43049	7.47677	1.57961	11.6598	8.38385	11.4738	9.01379	2.79032	10.1433
S126_Faecalibacteriu	14.8176	0	7.2312	17.3837	7.71323	12.1338	8.07607	10.2793	12.1731	6.98914	10.2387	9.25221	10.9063	7.75608	9.32349	9.12151	10.7419	8.38559	13.1505	12.4379	9.84522	10.4126	9.66588	9.73736	8.54981	12.1668	11.9649	8.5436	14.7276	12.7077	7.37769	11.7721	9.94089	12.5787	9.83565	15.202	10.4927	10.1117	8.59329	8.38431	12.297	9.4881	8.9428	7.49932
S127_Faecalibacteriu	6.92968	0	3.52214	8.93047	4.95873	7.49408	8.27825	6.68057	12.0012	3.03422	0	8.45819	6.14369	8.69486	2.36733	8.58448	3.38921	7.18182	0.248226	9.9344	0.0567344	7.22411	8.70842	4.87384	8.73851	0.0289945	0.0367671	4.74866	0	0	4.47717	0.0542364	5.53434	9.79397	5.89177	8.13134	0.0372005	3.9916	0.0303233	3.37124	8.91225	7.29976	4.28138	6.55534
S128_Faecalibacteriu	17.5097	0	9.51921	0	10.2621	3.80465	9.01116	10.4673	6.61018	4.21447	9.58327	8.95858	12.397	8.37991	10.7797	11.4186	7.64048	9.34934	13.2259	0.565346	10.9045	14.4074	5.67691	11.0077	10.5953	0.272245	19.5256	4.43535	0	17.9502	7.59522	13.71	9.2908	14.444	14.0923	19.1997	12.2817	11.0519	15.5822	6.80488	13.7778	11.5616	10.6776	13.8545
S129_Faecalibacteriu	16.0865	0	8.43198	17.2494	5.68133	6.43576	8.42535	9.62524	0.0327022	6.48617	10.6999	9.89053	5.7953	7.52707	11.9442	10.9159	6.33339	10.7583	10.5823	0.0283805	14.4125	12.7925	7.05099	1.38958	7.10914	17.8635	3.84339	8.36354	19.0768	15.7843	6.99515	7.72557	0.806607	8.95435	15.2194	12.3468	13.833	8.25706	5.41897	4.61561	2.06713	4.70892	11.1724	6.70082
S130_Faecalibacteriu	18.5288	0	11.0078	11.9199	11.9234	12.1968	9.41268	11.6263	15.2638	8.96083	11.0237	10.5559	11.7395	7.97306	12.6001	11.9648	8.83236	10.1247	13.6767	0.0283805	0.0567344	15.8132	0.0283988	2.09661	11.0976	0	17.9899	0.0449521	0	0.060214	6.32297	14.109	11.3931	13.8312	13.0422	19.0496	17.6566	13.9389	15.8157	7.10189	15.6977	12.6277	11.5778	5.92894
S131_Faecalibacteriu	0.202313	0	0.0381169	0.0312722	0.0379162	0.0425636	0.0383764	0.0283583	0.0327022	0.0362022	0.0277971	0.0296728	0.0274438	0.0259884	0.123856	0.0420775	0.0407531	0.025233	0.0298119	0.0283805	0.358822	0.338488	0.0283988	0.0353967	0.0442622	0.244146	0.0367671	0.0449521	0.729781	0.0643883	0.0352038	0.0542364	0.0283922	0.0282522	0.0309178	0.0436588	0.0372005	0.0352791	0.0303233	0.0363477	0.0523616	0.0423807	0.0392677	0.0343773
S132_Faecalibacteriu	0.938036	0	0.979273	0.0312722	0.822215	0.0425636	0.415602	0.0283583	0.934807	0.0362022	0.95976	0.0296728	1.25608	0.0259884	0.0250718	1.52605	0.0407531	0.025233	0.0298119	0.0283805	2.35983	1.25397	0.0283988	1.10785	0.0442622	0.397323	2.92801	0.540887	1.19459	2.25143	1.0383	0.221351	0	0.377447	0.0309178	0.0436588	0.0372005	0.0352791	0.0303233	0.513085	0.0523616	0.0423807	0.0392677	0.0879851
S135_Faecalibacteriu	7.29691	0	2.5334	0.0312722	3.84623	6.27447	6.8024	6.89448	10.5978	2.74459	5.35374	5.4371	4.02727	7.96211	5.47701	6.77706	2.99169	5.06568	4.68602	11.2858	1.51966	1.61494	7.52137	4.23308	6.11444	5.42485	7.50312	5.73878	0.033177	6.97153	3.9344	4.53903	6.58773	8.71828	6.28665	10.2164	12.838	6.19245	5.29793	2.71157	8.10983	6.6939	5.92902	4.40379
S136_Faecalibacteriu	14.0634	0	7.37218	15.1255	9.20578	8.86691	10.3687	9.48541	13.3308	9.71701	8.51881	8.80376	11.1923	11.5035	7.8309	9.40907	9.36763	8.71775	11.8979	13.3271	10.619	11.1215	10.2625	7.03931	9.2456	3.89888	3.75385	8.28601	6.3032	6.59785	7.56662	7.43275	5.71656	12.5941	9.11456	11.9287	18.2893	9.34508	4.10416	4.40343	11.6002	9.12275	9.55048	6.23549
S137_Faecalibacteriu	0	0	0	0	0	0	0	0	0	0	0	0	0	0	0	0	0	0	0	0	0	0	0	0	0	0	0	0	0	0	0	0	0	0	0	0	0	0	0	0	0	0	0	0
S138_Faecalibacteriu	0.0307894	0	0	0	0	0	0	0	0	0	0	0	0	0	0	0	0	0	0	0	0	0	0	0	0	0	0	0	0	0	0	0	0	0	0	0	0	0	0	0	0	0	0	0.0343773
S139_Faecalibacteriu	0	0	0	0	0	0.0425636	0	0.0283583	0	0	0	0.0296728	0.0274438	0.0259884	0.0250718	0.0420775	0	0.025233	0.0298119	0.0283805	0.0567344	0.0356472	0.0283988	0	0	0	0.0367671	0	0.033177	0	0	0.0542364	0	0	0	0	0	0	0	0	0	0	0	0
S141_Sporobacter	0	0	6.48336	3.1698	0	10.1355	0	0	0	0	0	0	0	0	7.86995	10.9141	4.44942	0	0	11.3735	0	0	0	5.33275	0	0	0.544359	2.66032	0	0	0	0	0	0	0	0	7.10977	2.79783	0	9.73902	7.20181	8.62354	4.54162	5.54138
S142_Sporobacter	0	0	1.04085	0	0	0	0	0	0	0	0	0	0	0	0	1.78995	0	0	0	0	0	0	0	0	0	0	0	4.06726	0	0	0	0	0	0	0	0	0	0	0	0	0	0	0	0
S143_Subdoligranulum	0.507899	0	0.0976715	0.728805	0.404481	0.226631	0.37637	0.0307929	0.127867	0.199826	0.268276	0.0296728	0.0298475	0.0919083	0.310441	0.240899	0.0407531	0.135609	0.0583437	0.0283805	0.174174	0	0.204425	0.0353967	0.327592	0.0289945	0.0367671	0.205813	0.0994063	0	0.284141	0.692301	0.0283922	0.235833	0.162777	0.87208	0.329406	0.0352791	0.0303233	0.0363477	0.536312	0.0423807	0.212144	0.0343773
S144_Subdoligranulum	0.0307894	0	0	0	0	0	0	0.0283583	0	0.0362022	0.0277971	0.0296728	0.0274438	0.0259884	0.0250718	0.0420775	0	0	0	0	0.0567344	0	0.0283988	0	0	0	0	0	0	0	0.0352038	0	0	0	0	0.0436588	0	0	0.0303233	0.0363477	0	0	0.0392677	0
S145_Subdoligranulum	12.2405	0	0.896714	0	3.5215	1.82927	5.39261	2.50683	0	5.85147	0	4.74703	8.48685	6.23545	0.679906	4.28705	1.319	7.44875	3.80164	9.72471	9.7633	0	0	6.32531	0	0	9.0733	0	15.6392	0	0	6.84375	0.8952	0	10.0396	1.04858	1.7571	5.47587	8.01996	1.17501	7.34499	2.08941	5.95693	4.20359
S147_Subdoligranulum	0.0307894	0	1.73453	7.53176	2.48156	3.0765	1.51279	2.29424	5.34012	1.65658	0.0645266	3.84005	3.89666	0.082676	3.18727	2.70526	2.231	3.61645	5.54019	3.33555	0.117262	0.0926958	0.0283988	0.0353967	2.9774	1.56808	0.820607	2.32213	6.91757	0	1.61004	1.53525	0.181968	0.894148	4.93305	0.0436588	1.15111	4.91908	0.0700584	0.209236	0.732242	0.808619	3.1201	0.55592
S148_Subdoligranulum	0	0	6.93795	4.97574	8.23841	8.08189	7.26709	7.95481	1.95974	6.75486	7.986	7.81406	7.52865	6.65621	7.23689	9.43055	2.98425	4.80533	5.01391	12.7627	6.49558	5.54182	8.63518	8.57054	8.19617	7.6153	12.3991	4.91325	0	13.9955	7.35335	14.0296	5.97324	8.82392	0	10.283	10.9077	10.7009	9.31916	7.94309	4.55462	5.80386	6.23412	10.6332
S149_Subdoligranulum	14.5931	0	11.084	18.2388	11.2605	8.81375	9.49215	11.8337	13.9997	9.70997	0.0752344	11.9786	13.3176	9.85179	11.3596	12.2204	16.2757	10.8286	15.623	14.542	13.3205	0	0.209545	6.5229	11.7967	22.5322	15.4022	11.0181	26.1554	0	9.80262	13.7812	2.88579	9.01315	16.9048	2.50133	15.6628	12.9901	12.0161	6.23642	12.2746	9.94824	14.0465	7.03853
S150_Subdoligranulum	0.0307894	0	0	0	0	0	0.0383764	0	0	0.0362022	0	0.0296728	0.0274438	0.0259884	0	0.0420775	0	0.025233	0.0298119	0.0283805	0	0	0.0283988	0	0	0	0	0	0	0	0	0	0	0.0282522	0.0309178	0	0	0	0	0	0	0.0423807	0	0.0343773
S151_Subdoligranulum	0	0	0	0	0.0379162	0	0.0505323	0	0	0.688512	0	0.0296728	0	0	0	0	0.0407531	0	0	0	0	0.257863	2.1109	6.39876	0.0442622	0	0	0.0648028	0	0	0.0352038	0	0	0	0	0	0	0.0352791	0	8.06488	0	5.37528	0.0932943	0.0343773
S152_Subdoligranulum	0	0	0	0	0	0	0	0	0	0	0	0	0	0	0	0	0	0	0	0	0	0	0	0	0	0	0	0	0	0	0	0	0	0	0	0	0	0	0	0	0	0	0	0
S153_Subdoligranulum	0	0.0357669	0.0381169	0	0.0379162	0.0425636	0.0383764	0	0	0	0.0398416	0	0	0	0	0	0.0407531	0	0	0.0283805	0	0	0	0	0	0	0.0367671	0	0	0	0.0352038	0	0	0	0	0	0	0.0352791	0	0.0363477	0	0.0423807	0	0.0343773
S154_Subdoligranulum	0	0	0	0	0	0	0	0	0	0	0	0	0	0	0	0	0	0	0	0	0	0	0	0	0	0	0	0	0	0	0	0	0	0	0	0	0	0	0	0	0	0	0	0
S155_Subdoligranulum	0	0	0	0	0	0.0425636	0.0383764	0	0	0	0	0.0296728	0	0	0	0	0.0407531	0	0	0.0283805	0	0	0	0.0353967	0	0	0.0367671	0	0	0	0	0	0	0	0	0	0	0	0	0	0	0	0	0
S156_Clostridium	0	0	0	0	0	0	0	0	0	0	0	0	0	0	0	0	0	0	0	0	0	0	0	0	0	0	0	0	0	0	0	0	0	0	0	0	0	0	0	0	0	0	0	0
S157_Acetanaerobacte	0	0	0	0	0	0	0	0	0	0	2.50924	0	0	0	0	0	0	0	0	0	0	0	0	1.85528	0	0	0	0	0	0	0	0	0	0	0.0309178	0	0	0	0	0	0	0.433014	0	0
S158_Clostridium	0	0	0	0	0	0	0	0	0.0327022	0	0	0	0	0	0	0	0	0.025233	0	0	0.0567344	0.0356472	0	0	0	0	0	0.0449521	0	0	0	0.0542364	0	0	0.0309178	0	0	0	0	0	0	0	0	0
S159_Dorea	0	0	0.0381169	0	0	0	0.0383764	0	0	0.0362022	0	0.0296728	0	0.119746	0	0	0	0	0	0	0.0567344	0.618479	0	0.181357	0	0	0	0	0	0	0.0352038	2.56185	0	0	0.0309178	0.0436588	0	0	0.496518	0	0.0523616	0	0	0.0343773
S160_Clostridium	0	0	0	0	0	0	0	0	0	0	0	0	0	4.46745	0.232517	0.0420775	0	0	0	0	0	0.195368	0	0	0	0	0	0.0449521	0	0.520133	0	0	0	0	0	0.0436588	0	0	0	0	0	0	0	0
S161_Acetivibrio	0	0	0	0	0	0	0	0	0	0.0362022	0	0	0	0	0	0	0	0.025233	0	0	0	0	0	0	0	0	0	5.44696	0	0	0	0	0	0	0	0	0	0	0	0	0	0	0	0
S162_Acetivibrio	0	0	0	0	0	0	0	0	0	0	0	0	0	0	0	0	0	0	0	0	0	0	0	0	0	0	0	0.0449521	0	0	0	0	0	0	0	0	0	0	0	0.195745	0	0.0423807	0	0
S163_Anaerotruncus	0	0	0.0381169	0	0.0379162	0	0	0	0.383741	0.0362022	0	0.243801	0	0	0	0	0	0.0759407	0	0	0	0	0	0.0934513	0.0442622	0	0	0.0449521	0	0	0	0	0	0	0	0.0436588	0	0.0352791	0	0.0363477	0.0523616	0.0423807	0	0
S164_Anaerotruncus	0	0	0.0381169	0	0.144695	0	0.0383764	0.0283583	0	0.943901	0.0277971	0.0296728	0.0274438	0.305962	0.0250718	0.661306	0	0.025233	0	0	0.306434	0	0.0283988	2.19366	1.51841	0	0	0.371136	0	0	1.77159	0	0	0.0282522	0.0309178	0.457218	0.0372005	0.130802	0.0303233	2.30817	0.323406	0.676951	1.57631	0.146433
S165_Anaerotruncus	0	0	0	0	0	0	0	0	0	0	0	0	0	0	0	0	0	0	0	0	0	0	0.236585	0	0	0	0	0.0449521	14.6925	0	0.522257	0	0	0	0.240906	0	0	0.0352791	0	0.0363477	0	0	0	0
S166_Acetivibrio	0	0	0	0	0	0	0	0	0	0	0	0	0	0	0	0	0	0	0	0	0	0	0	0	0	0	0	0	0	0	0	0	0	0	0	10.02	0	0	0	0	0	0	0	0
S167_Anaerotruncus	0	0	0	0	0	0	0	0	0	0	0	0	0	0	0	0	0	0	0	0	0	0	0	2.63254	0	0	0.0367671	0.0449521	0.033177	0	0	0	0	0	0	0	0	0	0	2.21177	0	0.227871	0	0.537474
S168_Anaerotruncus	0	0	0	0	0	0	0	0	0	0	0	0	0	0	0	0	0	0	0	0	0	0	0	0	0	0	0	0	0	0	0	0	0	0	0	0	0	0	0	0	0	0	0	0
S169_Acetanaerobacte	0	0	0.0411754	0	4.42338	0	0	0	0	0	0	0.0296728	0	0	0	0	5.51224	0	0	13.2923	0	0	0	0	0	0	0	0.0449521	0	0	0.0352038	0	0	0	10.5964	0	0	0	0	9.4775	0	5.55284	0.0392677	0.0343773
S170_Acetivibrio	0.0307894	0.0357669	6.73664	0.0318719	7.19979	0.0425636	0.0383764	0.0283583	0.0327022	7.03096	0.0277971	0.0296728	0.0274438	0.0259884	0.0250718	0.0420775	0.0407531	0.025233	0.0298119	0.0283805	0.183356	0.0356472	0.0283988	8.01547	1.62511	0	0	7.10521	0.033177	0	2.42304	0.187516	0	0.0282522	0.0309178	0.0436588	0	0.0352791	0.0303233	2.1256	0	0	0.0392677	0.0343773
S171_Anaerotruncus	0	0	3.41196	0	13.2646	0	9.3977	0	0	0	0	0.0296728	0	0	0	0	0.35313	0	0	0	0	0	0	13.0101	0	1.15118	0	11.0626	0	0	3.48073	0	0	0	0	0	0	0	0	0	0	2.08962	0	0
S172_Anaerotruncus	0	0	0	0	0	0	0	0	0	0.357524	0	0	0	0	0	0	0	0	0	0	0	0	0	0	0	0	0	0.0449521	0	0	0	0	0	0	0	0	0	0	0	4.30034	0	0	0	0.0343773
S173_Acetanaerobacte	10.272	0	6.38809	0.0970123	8.33416	0	2.25637	0.0283583	10.7543	5.82074	9.08753	0	9.45139	0	0	0	6.18142	0.0721705	0.0619483	0.0283805	8.58328	11.2002	0.0283988	9.07914	5.33939	0	9.1361	4.8083	12.8411	12.41	5.49499	11.0419	0.193586	10.9301	3.60843	0.124431	12.1712	1.32727	6.66706	3.87288	0.241701	1.00719	5.15614	9.18362
S174_Faecalibacteriu	0	0	0	0	0	0	0	0	0	0	0	0	0	0	0	0	0	0	0	0	0	0	0	0	0	0	0	0	0	0	0	0	0	0	0	0	0	0	0	0	0	0	0	0
S175_Anaerotruncus	0	0	8.29933	0	8.75917	0	0	0	0	0	0	0	0	0	0	0	0	0	0	0	0	0	0	0	0	0	0	8.23005	0	18.9999	7.58698	0	0	0	0	0	0	0	0	0	0	0	0	0
S176_Anaerotruncus	0	0	5.46476	11.1771	0	6.39051	7.25247	0	0	6.59563	1.80371	0	2.22049	7.81811	9.98991	8.79058	13.5225	0	11.3406	0	7.77692	6.06617	7.99729	5.04364	0	3.35549	14.7275	5.23144	0	0	3.67787	4.96323	0	0	1.84545	0.278949	1.89405	8.54437	9.06449	3.86361	10.8941	9.66128	7.94653	5.88159
S177_Acetanaerobacte	0	0	3.93918	0	0	7.1526	1.93085	3.12619	0	0.0711792	0	4.52096	0.0274438	0	0	0	1.09732	0.0605924	0	0.43194	0.0567344	0	3.25362	5.05697	0.0442622	0	0	0	0	0.114518	0.879039	0	1.43703	0	0.175452	0	0	0	0	0	1.21994	2.36014	0	0
S178_Anaerotruncus	0	0	0	0	0	0	0	0	0	0	0	0	0	0	0	0	0	0	0	0	0	0	0	0	0	0	0	0	0	0	0	0	0	0	0	0	0	0	0	0	0	0	0	0
S179_Acetanaerobacte	0	0	0.103582	0	0	0	0.0585829	0	0	0	0	0	0	0	0	0	0.0407531	0	0	0	0	0	0	1.04625	5.13228	0	0	0	0	0	0.0352038	0	0	0	0	0	0	0	0	2.71646	0	1.24059	0	0
S180_Anaerotruncus	0	0.0357669	6.59693	0	0	0	0	0	0	0	0	0	0	0	0	4.4385	0	0	0	0	0	0	0.0283988	0	0.0442622	0	0	0	0	0	0	0	0	0	0	0	0	0.0352791	0	0.0363477	0	0	0.0392677	0
S181_Acetivibrio	0	0	1.54622	0	0	0	0	0	0	0	0	0	0	0	0	0	0	0	0	0	0	0	0	0	0	0	0	0	0	0	0	0	0	0	0	0	0	0	0	0	0	0	0	0
S182_Anaerotruncus	0	0	0	0	0	0	0	0	0	0	0	0.0296728	0	0	0	0	0	0	0	0	0	0	0	0	0	0	0	3.20233	0	0	0	0	0	0	0	0	0	0	0	0	0	0	2.73333	0
S183_Anaerotruncus	0	0	0	0	0	0	0	0	0	0	0	0	0	0	0	0	0	0	0	0	0	0	0	0	0	0	0	0	0	0	0	0	0	0	0	0	0	0	0	0.0363477	0	0	0	0
S184_Anaerotruncus	0.0369859	1.59303	0.479398	0.274702	0.119294	0.504368	0.405643	1.05916	0.368587	0.823094	1.0218	0.409951	0.435314	0.749951	0.907979	0.684536	0	1.18633	1.06067	0.595404	1.29868	0.454051	0.334712	0.202774	0.929296	0.487882	0	0.472303	0.147193	0.060214	0.111651	1.12801	0.427508	0.100296	0.628264	0.303682	0.0372005	0.98587	0.440871	1.20111	0.691461	1.02612	0.674972	0.362805
S185_Acetanaerobacte	0	0	0	0	0	0	0	0.11722	0	3.93128	0	0	0	0	0	0	0	0	0	0.0283805	1.16817	0	0	0	1.96473	0	0	0.386813	0	0	0.271953	0	0	0.0282522	0.0309178	0.346526	0	0	0.424623	3.29838	0	0	0.288291	0.292471
S186_Anaerotruncus	0	0	0	0	0	0	0	0	0	0	0	0	0	0	0	0	0	0	0	0	0	0	0	0	0	0	0	0	0	0	0	0	0	0	0	0	0	0	0	0	0	0	0	0
S189_Acetivibrio	0	0	0	0	0	0	0	0	0	0	0	0	0	0	0	0	0	0	0	0	0	0	0	0	0	0	0	0	0	0	0	0	0	0	0	0	0	0	0	0	0	0	0	0
S190_Anaerotruncus	6.49542	0	2.07656	0	3.0463	0.0425636	2.31841	0	6.91286	5.13764	5.3696	0	12.0387	0.0259884	0	0	7.7785	0	0.0298119	0	3.36599	7.86903	0.0283988	3.47239	7.85666	0	11.3827	2.37147	15.463	14.8233	6.34922	5.51326	0.159778	3.11259	5.29585	0	14.1607	4.454	4.13164	3.7396	0	1.35157	7.6725	5.69416
S191_Anaerotruncus	0	0	0	0	0	0	0	0	0	0	0	6.86362	0	0	0	0	0	0	0	0	0	0.0356472	0	7.6217	0	0	0	4.12365	0	0	5.61027	0	0	0	0	0	0	0.0352791	0	0	0	0	0	1.4727
S192_Anaerotruncus	0	0	0	0	0	0	0	0	0	0	0	0	0	0	0	0	0	0	0	0	0	0	0	0	0	0	0	0	0	0	0	0	0	0	0	0	0	0	0	0	0	0	0	0
S193_Anaerotruncus	0	0	0.0381169	0.0312722	0	0	0	0	0.0327022	0.0362022	0	0.0296728	0	0	0	0	0	0.025233	0.0298119	0	0	0	0	0	0.0442622	0	0	0.0449521	0	0	0	0	0	0	0	0	0	0.0352791	0	0	0	0.0423807	0	0
S194_Anaerotruncus	0	0	0	0	0	0	0	0	0	0	0	4.88201	0	0	0	0	0	0	0	0	0	0	0	4.44782	0	0	0	2.67282	0	0	3.09562	0	0	0	0	0	0	0	0	0	0	0	0	1.18507
S195_Acetivibrio	0	0	0	0	0	0	0	0	0	0	0	0	0	0	0	0	0	0	0	0	0	0	0	0	0	0	0	0	0	0	0	0	0	0	0	0	0	0	0	0	0	0	0	0
S196_Anaerotruncus	0	0.0357669	2.63154	0	6.95229	0	2.82702	0	0	6.02149	0.0277971	4.52855	0	2.99966	0	1.51265	0	0.025233	0.337334	0	1.2159	0	3.04359	1.72746	7.46027	0	0	0	2.51757	0	3.62457	0	0	9.41558	0	0.705636	0	7.85789	0	5.83218	8.48212	7.34801	0	0
S197_Parasporobacter	4.62591	0.276335	0	0.0312722	0.0379162	0	0.0611769	0.354064	2.52644	0.0664372	0.0885211	1.67731	0.0521586	0.0694833	4.37062	0.301527	0	1.82244	0.106358	5.84506	0.532392	0	0.150995	0	0	0	0.297301	0	0	0.1317	0.060298	0.609569	0.122338	0.181542	0.119438	0.159308	0	0.233494	0.15547	0.0671105	0	0	0.121276	0.0343773
S198_Anaerotruncus	0	0	0	0	0	0	0	0	0	0.0362022	0	0.0296728	0	0	0	0	0	0	0	0.0283805	0	0	0.0283988	0.0353967	0	0	0	0.0449521	0	0	0	0	0	0	0	0.0436588	0	0	0	0.0363477	0	0	0	0
S199_Acetivibrio	0	0	0.0381169	0	0.0379162	0	0	0	0	0	0	0	0	0	0	0	0	0	0	0	0	0	3.53431	0	0	0	0	0	0	0	0	0	0	0	1.17303	0	0	0	0	0	0	0	0	0
S200_Anaerotruncus	0	0	0	0	0	0	0	0	0	0	0	0	0	0	0	0	0	0	0	0	0	0	0	1.8568	0	0	0	0	0	0	0	0	0	0	0	0	0	0	0	0	0	0	0	0
S201_Anaerotruncus	0	0	0	0	0	0	0	0	0	0	0	0.0296728	0	0	0	0	0	0	0	0	0	0	0	0	0	0	0	0	0	0	0	0	0	0	0	0	0	0	0	0	0	0	0	0
S202_Anaerotruncus	0.213105	0	0	0	0	0	0	0	0	0	0	0	0	0	0	0	0	0	0	0	0	0	0	0	0	0	0	0	0	0	0	0	0	0	0	0	0	0	0	0	0	0	0	0
S203_Anaerotruncus	0.0307894	0	0	0	0.0379162	0	0	0	0	0	0	0.0296728	0	0.0259884	0.0250718	0	0	0	0.0298119	0.0283805	0.0567344	0.0356472	0.0283988	0	0	0	0	0	0.033177	0	0	0.0542364	0	0	0.0309178	0	0.0372005	0	0	0.0363477	0	0.0423807	0	0.0343773
S204_Anaerotruncus	0	0	0	0	0	0	0	0	0	0	0	0	0	0	0	0	0	0	0	0	0	0	0	0	0	0	0	0	0	0	0	0	0	0	0	0	0	0	0	0	0	0	0	0
S205_Acetivibrio	0	0	4.2739	0	0	0	0	0	0	0	0	0	0	0	0	0	0	0	0	0	0	0	0	0	0	0	0	0	0	0	0	0	0	0	0	0	0	0	0	0	0	0	0	0
S206_Acetivibrio	0	0	6.14109	0	0	0	0	0	0	0	0	0	0	0	0	0.0420775	0.0407531	0	0	0	0	0	0	0	0	0	0	0	0.033177	0	0	0	0	0	0	0	0	0	0	0	0	0.0423807	0	0
S208_Anaerotruncus	4.95575	1.6686	0.855108	1.16355	0.462164	1.87213	0.232499	0.205366	2.61031	0.0525408	0.0277971	0.981617	0.0274438	1.2951	0.0250718	0.765571	0.6137	0.912736	0	0	0.486166	2.55936	0.0283988	0.0353967	0.720806	0.387907	0	0.0449521	0	0.060214	0.140914	0.121498	1.37799	0.0282522	2.45047	0.601954	0	0.391619	0	0.0363477	0.345832	0.220756	0.320618	0.158205
S209_Clostridium	0	1.11792	0	0	0	0	0	0.0283583	0.0327022	0	0	0	0	0	0	0	0	1.66321	0.881801	0	0.0567344	0	0.476797	0.683269	2.84943	0.0289945	0	0	0	0.464633	0.0352038	0	0	2.06752	0	0	0	0.0352791	2.35386	0	0.77676	0	0	0
S210_Lachnospira	3.31914	0	3.08362	0	2.4144	0	0.590396	9.79982	0.851092	0.548549	1.63468	0.630892	2.80256	0.0886687	3.58791	0.309275	0.734544	4.19103	3.14576	3.01004	3.12051	0.0936592	0.544532	0.537458	0.0449432	1.62956	13.0882	1.80058	7.03518	2.65475	2.34174	1.50309	1.87065	3.06885	0.0313935	7.60085	3.27456	1.0501	1.21414	0.986278	0	0.571921	1.33092	0.971244
S211_Lachnospira	0.0312631	0	0.0796152	0	0.0384995	0	1.36281	0.0287946	0	1.00524	0.567026	0	4.23312	0	2.20246	0	1.95164	0.0256212	0.738748	0	0.0576073	0	0.0288357	7.25072	0	2.85096	1.61141	2.73866	3.33768	0.219619	0.0357454	0.0550708	0.028829	0.504966	5.5416	0.948856	4.30335	0.830838	0	1.79773	0	2.15162	1.94958	2.42706
S212_Lachnospira	9.03854	0	4.33669	0.0317533	6.03841	4.95146	5.55094	6.47392	7.7579	0.707284	4.48093	5.85068	6.64432	0.0263882	1.22529	4.26954	5.5217	5.01089	5.83302	9.953	0.0576073	1.32353	4.56617	1.43214	4.51638	9.15892	8.649	2.48123	0.402263	0	5.29633	0	7.18643	0	8.62432	6.24503	0.0377728	0.961274	6.71184	1.54527	0	2.74724	1.25142	4.18304
S213_Lachnospira	7.23558	0	4.84002	3.2582	5.68503	1.39816	3.78171	7.82556	3.00913	3.79254	3.01888	4.98625	5.05103	5.78061	8.34098	1.62293	4.23617	8.50946	6.93086	8.45505	7.31361	0.847484	3.18769	2.16333	2.72157	7.44714	8.92573	3.2518	12.4158	6.4178	5.93341	3.81978	4.2695	6.54164	0.0313935	6.39373	7.44416	2.21269	5.7784	1.91097	0	1.24244	4.12101	3.37883
S214_Lachnospira	14.8791	0.80404	10.3845	9.43006	10.6669	13.6812	10.3327	11.5282	14.1309	6.86801	10.0519	11.5039	10.2352	7.46714	7.96789	9.58038	13.4894	8.85701	13.0187	13.1881	8.68981	4.8322	9.5954	12.7121	10.4098	18.7592	18.2239	8.24945	16.4419	9.02057	9.9603	9.40795	13.8128	6.31307	14.5315	15.1832	13.8942	8.97972	14.5989	7.7979	7.11568	9.1544	8.32074	10.4951
S215_Lachnospira	0	0	0	0	0	0	0	0	0	0	0	0	0	0	0	0	0	0	0	0	0	0	0	0	0	0	0	0.0456437	0	0	0	0	0	0.0286868	0	0	0	0	0	0	0	0	0	0
S216_Anaerofilum	0	0	0.100765	0	0	0	0	0	0	0.105855	0	0.0882179	0.0483713	0	0	0	0	0	0	0	0	0	0	0.0924018	0.116565	0	0	0.310725	0	0	0.260377	0	0	0	0	0	0	0	0	0.0874486	0.161175	0	0	0
S217_Anaerostipes	4.8736	3.68084	2.33742	2.89852	2.19435	2.57048	2.54101	1.23136	4.12988	2.27628	2.72558	2.92829	2.45737	2.83437	4.4462	2.55577	1.45645	2.88656	3.39337	4.53661	3.61259	3.26495	3.39577	3.17098	2.90896	2.52725	0	2.63994	6.03504	4.62724	2.10492	2.94222	1.66658	1.50388	2.20339	2.961	2.65865	2.00119	2.88726	1.75579	2.78648	3.55778	2.58078	2.19072
S220_Anaerostipes	0	0	5.36349	0	0	9.94546	7.08371	9.53552	7.3786	6.27721	7.79366	9.274	9.75507	9.01764	11.672	8.66861	9.85862	7.97078	0	0	0	9.88437	8.69067	8.08874	8.14632	0	0	5.39304	17.0472	0	8.9024	9.11307	11.0468	8.8264	0	9.12724	8.91958	7.20253	5.83914	7.66598	7.35853	7.66398	8.12031	7.75843
S221_Anaerostipes	0	0	0	0	0	0	0	0	0	0	0	0	0	0	0	0	0	0	0	0	0	0	0	0	0	0	0	0	0	0	0	0	0	0	0	0	0	0	0	0	0	0	0	0
S224_Anaerostipes	16.497	12.6053	9.09048	15.6963	9.16934	8.18185	6.28828	11.0069	10.9749	8.38109	11.0451	9.28246	13.066	10.8195	19.3086	13.0506	14.4043	10.3167	11.9585	13.895	11.9524	13.2831	9.90872	10.158	8.28542	11.7297	16.7679	6.38029	8.44113	16.8518	7.48037	7.28881	10.7722	10.089	10.046	12.7478	8.52809	7.756	5.83929	9.81513	8.28983	10.8673	8.30463	10.3181
S225_Anaerostipes	0.0312631	2.11575	0	2.52222	0.614808	0	0	0.641527	0.0332053	0.129442	4.10014	3.51358	0.0278661	0.868175	3.72125	0.0427249	0	0	2.34649	5.85891	0.0576073	0.4017	0.974058	0.551999	0.744597	0	0	0	0.742515	0.303033	0	1.11528	0	0	0.681375	0.0443305	0	2.04416	1.19165	0	1.19841	0.0430327	0.974024	0
S226_Anaerostipes	0.0312631	0	0	0	0	0	0	0.0287946	0.0332053	0	0.0282248	0	0	0.0263882	0	0	0	0.0256212	0	0	0	0	0	0	0	0	0	0	0	0	0	0	0	0	0	0	0	0	0	0	0	0	0	0.0349061
S227_Butyrivibrio	0	0	0	0	0	0	0	0	0	0	0	0	0	0	0	0	0	0	0	0	0	0	0	0	0	0	0	0	0	0	0	0	0	0	0	0	0	0	0	0	0	0	0	0
S228_Catenibacterium	0	0.0906212	0	0	0	0.07513	0.0993855	0	0	0.0664417	0	0	0	0	0	0	0	0	0	0	0	0	0	0	0	0	0	0	0	0	0	0	0	0	0	0	0	0.0774648	0	0	0	0.0886882	0	0
S232_Catenibacterium	0.0644964	0	2.33523	0	0	0	0.0664446	0	0	0	0	0	0	0	0	0	0	0	0	0	0	0.176575	0	0	0	0	0	0	0	0	0.102547	0	0	0	0	0	0	0	0	0	0	0	0	0.155152
S233_Coprococcus	0.0957029	0.0991503	2.73949	0	0.118146	0.0432184	0.0389668	0.116402	0.0332053	0.0768303	0.0282248	0.0301293	0.0278661	0.123837	0.0254575	0.0427249	1.08212	0.137086	0.0686115	0.163873	0.0576073	0	14.9479	0.946099	1.18791	0	0.0373327	1.13905	0.0336874	0	1.59349	0.230123	0.135819	0	0.0313935	0.0443305	0	10.9557	0.17711	0.0369069	1.53707	0.378216	0.0452603	0.0349061
S234_Coprococcus	0	0	9.20897	13.1409	0	10.0005	8.38418	0	15.3278	7.8045	13.6746	11.4841	12.5351	0	10.7294	12.1481	9.48858	0.0434821	0	0	12.5631	0	0	10.2846	9.1724	6.29797	11.954	9.09987	0.104552	0	7.42028	11.3184	0	0	9.61829	9.22	12.3529	0	0.0579676	10.2216	0.322326	6.56001	10.3666	11.2454
S235_Coprococcus	0.165873	0	1.49423	2.90575	0	3.03688	1.67272	0	4.05115	1.47374	3.08901	2.77308	3.01637	0.141158	2.21516	2.72425	1.19266	0.146711	0	0	3.03119	0	0	2.25616	1.30959	0.997475	2.20413	1.89213	0	0	1.52028	0	0	0	2.36887	1.8618	2.7191	0	0	1.13008	0.432015	1.42082	2.00451	2.51005
S236_Coprococcus	0.254157	0	3.75126	0.193233	0.0384995	0.160205	3.84906	0	0.31469	0.0583825	1.46503	0.144807	0.250927	0.153869	5.98808	16.1412	0.924893	0.184616	0.387002	0.221004	7.35813	0.240158	0.0288357	0.0359413	2.80532	0.163533	4.03662	0.0456437	0	0	0.0499564	0.148081	0	0.106937	0.143588	0.187848	4.59398	0	0	6.60991	0.504969	2.69656	0.136249	0.0349061
S237_Coprococcus	0	0	8.31667	0	0	0	0	0	0	0	0	0	0	0	0	0	4.68349	0	0	0	0	0	12.6217	5.49879	3.74614	0	0	2.47711	0	0	3.03033	0	0	0	0	0	0	12.5516	0	0	5.45623	0.366161	0.0398718	0
S238_Coprococcus	0	0	5.78613	0	0	0	0	0	0	2.99723	0	0	0	0	0	0	0	0	0	0	0	0	0	0	3.24688	0	0	3.78236	0	0	0	0	0	0	0	0	0	0	0	0	0	1.55467	0	0
S239_Coprococcus	0	0	8.84338	0	9.63778	0	5.79637	0.0744752	0	0.0367591	0.0282248	0.0301293	0.0278661	0.0504075	0.0254575	0.0427249	0.04138	0.0595397	0	0	0.0576073	0	0.0288357	0	0.0449432	0	0	1.15354	0	0.208263	2.88551	0.0550708	0.0854917	0	0.164833	0	0	0.0358219	0	6.30592	0.118838	1.30312	0	8.4521
S240_Pseudobutyrivib	0	0	0	0	0	0	0	0	0	0	0	0	0	0	0	0	0	0	0	0	0	0	0	0	0	0	0	0	0	0	0	0	0	0	0	0	0	0	0	0	0	0	0	0
S241_Roseburia	2.0352	0.448605	9.81312	8.01938	14.2993	4.89284	9.42479	15.3068	3.99799	2.52063	16.4091	10.2964	5.53786	5.83758	11.2066	11.18	2.85866	2.08111	20.7748	7.94551	17.2858	7.46145	3.7259	1.46341	0.4793	17.9323	3.12431	7.70007	14.9844	0.989575	13.1174	11.5223	7.00561	8.59171	20.4401	2.65895	6.8854	1.33463	0.0307898	4.17801	5.09033	2.47665	9.72826	9.57619
S242_Roseburia	0.0312631	0	0.0387033	0.0317533	0.0384995	0.0432184	0.0389668	0.0287946	0.0332053	0.0367591	0.0282248	0.0301293	0.0278661	0.0263882	0.0254575	0.0427249	0.04138	0.0256212	0.0302705	0.0288172	0.0576073	0.0361956	0.0288357	0.0359413	0.0449432	0.0294405	0.0373327	0.0456437	0.0336874	0.116485	0.0357454	0.251744	0.028829	0.0286868	0.0313935	0.0443305	0.0377728	0.0358219	0.0307898	0.0369069	0	0.0430327	0.0398718	0.0349061
S243_Roseburia	0.804622	3.31257	1.28155	6.69219	0.736591	2.58588	1.3119	1.20247	0.0332053	2.73171	2.65265	0	1.04991	4.02525	0.445082	3.73863	2.34704	0.692302	3.77128	2.77893	0.513257	2.26067	2.81434	0.412125	3.18952	1.97407	1.16587	3.27654	0	2.88111	1.15967	1.24291	1.32561	1.87647	1.41744	3.75569	0	3.94214	2.20389	1.27857	0.0531671	0.18256	1.86319	3.24117
S244_Roseburia	0	0	0	0	0	0	0	0	0	0	0	0	0	0	0.0254575	0.0427249	0	0	0	0	0	0	0	0	0	0	0	0	0	0	0	0	0	0	0	0	0	0	0	0	0	0	0	0
S245_Roseburia	0	0	0	0	0	0	0	0	0	0	0	0	0	0	0	0	0	0	0	0	0	0	0	0	0	0	0	0	0	0	0	0	0	0	0	0	0	0	0	0	0	0	0	0.0349061
S247_Roseburia	0	0.153313	0.0387033	0	0.420351	0	0.512654	0.7068	0	0.0367591	0	0	0	0	0.651761	0.428712	1.58689	0.0256212	1.00012	0.0288172	0	0	0	0	0.0449432	0.438955	0.0373327	0.337392	0	0	0.0357454	0	0	0.511527	0	0.0443305	0.630146	0.0358219	0.0307898	0.0369069	0	0	0.30569	0.0784739
S248_Roseburia	0	1.25803	2.24758	0	3.55678	0	2.32624	3.40488	0	0.527909	4.45731	4.37602	4.66138	4.05965	9.56472	6.50929	5.84814	1.83251	3.90819	6.0118	0.170621	1.61532	0.0288357	0	2.42567	7.40861	5.07775	3.11139	0.0336874	0	3.08192	2.87555	0	5.19762	5.64893	6.89852	4.89465	4.46784	0.453166	0.0369069	0	0.0430327	3.36124	5.06731
S249_Roseburia	0	0	2.51438	0	0.0384995	0.582536	3.42828	1.20598	0	2.2002	5.65994	1.63062	0.0278661	2.4884	0	0	0.386291	3.27849	0.242872	2.44234	1.91454	0	1.47319	0.374733	6.35819	0	0	0.797325	0	0.383459	0.902815	0.0550708	0	1.04947	0.0313935	0.0443305	4.53713	0	0.340013	6.76674	0.47637	1.45729	2.74492	2.78608
S251_Roseburia	0.0312631	0.799468	1.17987	0	3.67438	0.0432184	1.13846	1.06696	0.0332053	0.0892006	1.52869	0.87006	0.908021	1.08454	1.27474	1.20074	1.48263	1.00649	0.899924	1.02838	0.299488	0.190112	0.118056	0.103506	0.649726	1.86527	1.49835	0.815151	0.0336874	0	0.952203	0.807759	0.028829	0.641971	3.17556	1.81905	0.691354	0.833842	1.09962	0.257565	0.397122	0.250692	0.734243	1.90116
S252_Roseburia	9.85066	0	3.68298	4.56078	15.0742	15.0177	10.4737	14.3997	2.86345	2.46762	13.3061	8.70867	11.9603	4.84964	4.20338	13.3641	5.69266	10.0933	4.90845	13.0426	0.282483	3.96909	0.427977	0.0359413	0.0449432	1.80952	0.0373327	0.0667245	10.6513	1.6307	13.7686	0	0	16.442	19.6816	22.3976	0	3.21343	10.0503	1.16615	0.0531671	0.596453	8.98897	4.54095
S253_Roseburia	0.0312631	0	0.0387033	0.0317533	0.0384995	0.0432184	1.09087	0.0287946	9.10866	0.0367591	0	0.0301293	3.51707	0.0263882	0.0254575	0.0427249	0.04138	0.0256212	0.0302705	0.0288172	0.0576073	0	0.0288357	0.0610494	0	0	2.4107	0.0456437	0	0	0.0357454	0.0550708	0.028829	0	0	0	0.0377728	0	0.0307898	0.0369069	0	0	0	0.0349061
S257_Roseburia	1.34168	2.25887	0.365842	1.93063	0.049751	0.0757548	0.167245	0.0287946	0.814264	0.587968	0.237143	0.711033	0.338638	0.501488	0.448931	0.0427249	0.04138	0.626512	1.0022	1.07894	1.08062	0.348062	0.821811	0.236076	0.0449432	0.242537	0.111932	0.421422	0.0336874	0.294043	0.0357454	2.93216	1.09709	0.0286868	0.763082	0.540528	0.671187	0.0358219	0.0307898	0.0369069	0.687739	0.300834	0.0398718	0.0349061
S258_Roseburia	0	3.42429	1.88023	0	12.4412	0	10.8099	15.2902	0	2.63601	0	0	0	0	12.786	12.2983	0.735996	0	17.8499	1.60396	0	0	0	0	4.98608	21.112	10.3137	11.7141	0	0	12.0436	0	0	15.059	0	0.0443305	19.5324	0.0358219	0	0.621629	0	0.0430327	12.5821	10.4092
S259_Roseburia	0.0312631	0.0363172	4.54962	12.4928	2.05219	4.84777	4.72102	3.06718	9.34436	3.03956	0.0282248	6.76647	7.62428	0.170563	6.24907	5.89163	5.53622	5.78714	8.03561	6.50686	0.0576073	0.0361956	0.0288357	0.0359413	6.46225	7.33798	1.52817	5.02969	13.8932	0.131405	4.42843	2.3555	0.142839	2.86454	7.60434	0.0443305	4.78138	7.2236	0.0834025	0.707321	0.520331	1.09447	5.0234	0.132392
S260_Roseburia	0.0312631	0	0	0	0	0	0	0.0287946	0	0	0	0	0	0.0263882	0	0	0	0.0256212	0.0302705	0	0	0	0	0	0	0	0	0.0456437	0	0	0	0	0.345092	0.0286868	0	0	0	0.0358219	0	0	0	0	0	0
S261_Roseburia	0	0	6.21933	0	0	18.7824	8.73997	18.7346	0.0332053	12.5476	9.03454	0	3.21281	0	3.41335	15.5189	4.73755	4.07929	0	0.0288172	3.55076	0	16.1422	0.0359413	5.1434	0	0	13.6039	0	0.2838	14.9193	0	0.028829	0	0.959186	11.5348	0	0.369868	1.45649	0.0369069	4.01574	3.68997	0.0398718	0.0349061
S262_Roseburia	0	0	0	0	0	0	0	0	0	0.0367591	0.0282248	0	0	0	0	0	0	0.0256212	0	0	0	0	0	0	0	0	0	0	0	0.0611403	0	0	0	0	0	0	0	0.0358219	0	0	0	0	0	0
S263_Roseburia	0	0	0	0	0	0.0432184	0	0	0	0	0	0	0	0	0	0	0	0	0	0	0	0	0.0288357	0	0	0	0	0	0	0	0.0357454	0	0	0	0	0	0	0	0	0	0	0	0	0
S264_Roseburia	0	0	0	0	0	0	0	0	0	0	0	0	0	0	0	0	0	0	0	0	0	0	0	0	0	0	0	0	0	0	0	0	0	0	0	0	0	0	0	0	0	0	0	0
S265_Roseburia	0	0	0.0387033	0	0	0.0432184	0.0389668	0	0	0	0.0282248	0.0301293	0.0278661	0	0.0254575	0.0427249	0.04138	0	0	0	0	0	0	0.0359413	0.0449432	0.0294405	0	0	0	0	0.0357454	0	0	0	0	0.0443305	0	0	0	0	0	0	0	0
S266_Roseburia	0	0	0	0	0.0384995	0	0	0	0	0	0	0	0	0	0	0	0	0	0	0	0	0	0	0	0	0	0	0	4.80989	0	0	0	0	0	0	0	0	0	0	0.0369069	0	0	0	0
S267_Ruminococcus	0	0	0	0	0	0	0	0	0	0	0	0	0	0	0	0	0	0	0	0	0	0	0	0	0	0	0	0	0	0	0	0	0	0	0	0	0	0	0	0	0	0	0	0
S268_Ruminococcus	0	0	0	0	0	0	0	0	0	0	0	0	0	0	0	0	0	0	0	0	0	0	0	0	0	0	0	0	0	0	0	0	0	0	0	0	0	0	0	0	0	0	0	0
S269_Ruminococcus	0.0312631	0.0363172	0.0387033	0	0	0	0.0389668	0	0.0332053	0	0.0282248	0.0301293	0	1.99824	0.0254575	0	0	5.06472	0	0	0	0.0361956	1.234	0.0359413	0.760831	0	0	0	0	0	0.0357454	0	0	0.0286868	0	0.0443305	0.0377728	5.16154	0.929961	0.0369069	0.0531671	0.0430327	0.0398718	0.0349061
S270_Ruminococcus	0	0	0	0	0	0	0	0	0	0	0	0	0	0	0	0	0	0	0	0	0	0	0	0	0	0	0	0	0	0	0	0	0	0	0	0	0	0	0	0	0	0	0	0
S271_Ruminococcus	2.9253	0	0	0	0	0	0	0	1.30719	0	0	0	0.878647	0	0.63281	0.0427249	0.04138	0.522914	0.873449	0.0288172	0	0	0	1.15524	0	0.0294405	0	1.68755	0	0	0	0	0	0.0286868	0.0313935	2.73286	0	0.0358219	0.58725	0	0	0	0	0
S272_Ruminococcus	13.9843	14.5666	10.8385	19.4344	10.3349	12.7561	9.33475	11.823	12.5168	8.93938	12.0677	9.42376	9.88461	8.78218	9.76036	9.62371	14.4628	9.13407	13.7512	13.8838	10.0268	11.528	9.74362	16.3386	10.7926	18.0362	18.1405	9.57471	23.4773	21.5384	8.94351	15.2229	11.5134	14.366	14.2419	15.0359	17.7415	13.5927	16.5709	11.3141	17.1916	12.6372	13.6033	11.4811
S274_Ruminococcus	0.0312631	0.0363172	0.0387033	0.0317533	0.376125	0.131812	0.322883	0.0287946	0.0332053	0.602402	0.0282248	1.51636	0.0278661	0.0263882	0.874845	0.0427249	0.04138	0.0256212	0.0302705	2.279	2.97114	1.95839	0.787743	0.0359413	0.0449432	0.0294405	0.0373327	0.0456437	1.42549	0.0611403	0.0357454	2.98982	0.028829	0.0286868	0.0313935	0.0443305	1.01752	0.603222	0.0307898	0.0369069	0.0531671	0.0430327	0.0398718	0.0349061
S275_Ruminococcus	0	0	0	0	0	0	0	0	0	0	0.0282248	0	0	0	0	0	0	0	0	0	0	0.0361956	0	0	0	0	0	0	0	0	0	0.0550708	0	0	0	0	0	0	0	0	0	0	0	0
S277_Ruminococcus	0	0	0.0387033	0	0.0384995	0.0432184	0.0389668	0	0	0.0367591	0.0282248	0.0301293	0	0	0.0254575	0.0427249	0.04138	0	0	0	0	0.0361956	0	0	0.0449432	0	0	0	0.0336874	0	0	0	0	0	0	0.0443305	0	0.0358219	0	0.0369069	0.0531671	0.0430327	0.0398718	0
S278_Ruminococcus	0	0	0.0387033	0	0	0.0432184	0	0	0	0	0.0282248	0.0301293	0.0278661	0	0.0254575	0.0427249	0	0.0256212	0	0	0	0	0	0	0	0.0294405	0.0373327	0.0456437	0	0	0	0	0	0	0	0	0.0377728	0	0	0.0369069	0	0	0.0398718	0.0349061
S279_Ruminococcus	0	11.5299	10.3876	12.6183	11.9921	8.66525	7.97291	9.35282	16.5469	9.07158	14.2977	12.3579	10.5493	8.12408	14.3135	11.5986	6.93743	11.8563	13.3163	17.5222	13.7093	12.1324	13.5095	8.47149	7.75547	19.4435	14.2967	9.90637	0	6.2813	10.344	18.0557	14.0173	6.13582	12.2631	14.2996	4.9097	11.233	13.173	9.04521	12.8383	9.86248	12.2757	8.10062
S280_Ruminococcus	0	0	0.0387033	0	0.0384995	0.0432184	0.0389668	0	0	0.0367591	0.0282248	0.0301293	0	0.0263882	0.0254575	0.672735	0.04138	0.670207	0	0	0.0576073	0.0361956	0.0288357	0.0359413	0.0449432	0	0.0373327	0.0456437	0.0336874	0.0611403	0.0357454	0.0550708	0.028829	0.0286868	0	0	0.0377728	0.0358219	0.0307898	0.0369069	0.0531671	0.0430327	0	0.0349061
S281_Ruminococcus	0	0	4.81988	11.2061	7.04129	6.71753	6.34689	0	4.935	0	9.63855	9.33349	0.0278661	0	0.0254575	11.5262	9.40365	0	0.0302705	0.0288172	0	0	0	0	0.912636	0	13.3732	0.185804	0	0	10.4894	0	10.4445	10.3804	10.7076	7.47945	4.0841	0.494135	0	0.0369069	8.21888	5.56236	2.98489	4.86227
S282_Ruminococcus	0	0	1.27266	2.05207	0.0384995	0.0432184	0.691557	0	1.23494	0.0367591	5.78185	1.87614	0	0	0.0254575	0	0.04138	0	0.0302705	0	2.15528	0	0	0.0359413	0.0449432	0	1.79378	1.16356	0	0	0.0357454	0	0	0	0.0313935	0.0443305	0.572632	0	0	0.0369069	0	0.0430327	0.0398718	1.6416
S284_Ruminococcus	0.0312631	16.3861	13.6749	17.5678	10.4042	8.59045	9.5494	10.6724	13.6722	9.76514	12.2639	7.4658	8.94514	7.95466	7.6954	9.64026	1.17815	9.69606	15.5428	15.5489	13.361	12.2271	12.7617	8.17225	9.96304	14.2978	14.187	9.33192	0.0336874	5.60546	8.86755	19.1178	11.2846	10.786	10.7919	11.5626	7.85497	11.7467	11.1275	5.5192	14.2012	11.2446	10.4829	10.7899
S285_Ruminococcus	8.04126	5.37343	12.2167	15.6722	12.1034	12.5824	8.45365	9.55642	14.0071	6.34926	14.2674	11.8075	11.7594	9.37883	14.3866	12.0509	15.2187	11.7771	12.4448	20.9174	13.494	17.2526	10.9057	8.83213	8.07501	14.8923	16.3249	10.5755	9.13738	6.08892	8.8581	18.6145	15.7655	8.57412	9.15785	17.8803	10.9707	9.37657	12.4228	5.77399	8.91262	9.67227	12.5062	11.5762
S287_Ruminococcus	13.8032	16.7435	8.57454	14.9515	8.36864	11.305	6.63782	8.01816	9.31	4.88753	13.161	10.2153	10.7386	7.62494	10.4026	8.62985	6.2112	9.4296	17.5096	14.2045	10.4392	8.04021	11.0762	0.0359413	5.60563	13.1261	16.1758	6.33526	16.3117	14.212	9.35433	14.9027	16.5021	11.8549	12.9266	10.9791	11.0569	11.8764	10.1831	4.66588	11.8743	9.31982	5.45738	6.89627
S288_Ruminococcus	0.0312631	3.52685	0.0387033	0.0317533	3.77836	2.95139	1.60142	2.64573	0.0332053	2.85664	0.0282248	5.4236	0.0278661	0.0263882	4.73088	0.0427249	0.04138	0.0256212	0.376962	6.45726	6.74978	6.41342	3.88796	2.12632	0.0449432	1.10002	0.0373327	0.0456437	7.20202	2.87117	0.0357454	5.68231	0.028829	0.0286868	0.0313935	0.0443305	4.47483	4.04267	1.41799	0.0369069	0.0531671	0.0430327	0.0398718	0.0349061
S289_Ruminococcus	0.0312631	7.09493	5.39403	7.8847	2.43344	3.42691	3.48921	5.4795	5.37024	5.50876	6.75266	3.12986	6.23918	4.82569	6.06595	7.43611	3.34535	5.66979	7.79247	8.16614	7.72562	3.62301	6.64875	5.19556	4.52786	3.77549	4.21788	0.524544	0	4.94576	3.38559	5.63452	4.02458	5.63748	0.0338392	5.00298	4.03224	3.99172	3.31376	0.661895	5.73786	6.12692	3.50548	5.55977
S291_Ruminococcus	1.50456	2.85594	2.2649	5.3818	5.31843	2.32063	2.47015	2.31919	5.46147	2.51753	2.34641	1.65929	6.89921	4.31557	11.6201	5.99824	3.20899	4.68322	3.00999	3.47945	5.17313	3.0645	5.14591	2.85854	3.49403	0.749097	6.24588	1.59358	0.0336874	6.32471	1.68374	1.07059	3.0086	1.8884	0.774935	5.63918	1.03258	0.933814	0.0307898	4.58626	1.5432	2.66053	3.43641	3.41162
S292_Ruminococcus	0	0	0.0387033	0.0317533	0.0384995	0.0432184	0.0389668	0.0287946	0.0332053	0.0367591	2.06536	0.0301293	0.0278661	0.0263882	0	0	0.04138	0	0.0302705	0	0.0576073	0	1.09653	0.0359413	0.0449432	0.0294405	0.0373327	0.0456437	0	0	0.0357454	0.0550708	0.028829	0	0.0313935	0.0443305	0.0377728	0	0.0307898	0.0369069	0.0531671	0.0430327	0.0398718	0.0349061
S293_Ruminococcus	0.0312631	0.0363172	0	0	0.0384995	0.0432184	0.0389668	0.0287946	0	0.0367591	0	0.0301293	0	0.0263882	0.0254575	0	0.04138	0.0256212	0.0302705	0.0288172	0.0576073	0.0361956	0.0288357	0.0359413	0	0.0294405	0	0	0.0336874	0.0611403	0	0.0550708	0	0	0	0	0.0377728	0.0358219	0.0307898	0	0	0	0.0398718	0
S294_Ruminococcus	0	0.0363172	0.0387033	0.0317533	0.224844	0.0432184	0.0389668	1.18124	0.0332053	0.860833	0.0282248	0.0301293	0.0278661	0.668982	2.68909	0.740546	0.04138	0.0256212	0.0302705	1.40287	2.87475	0.0361956	0.0288357	0.0359413	1.8074	0.0294405	0.0373327	0.0456437	0	0.0611403	0.0357454	0.0550708	0.028829	0.539634	0.0313935	0.0443305	0.0377728	0.0358219	0.0307898	1.61872	0.0531671	0.0430327	0.837302	1.0097
S297_Ruminococcus	0	0	0.0959192	6.73023	0	2.59333	3.63306	2.19125	5.73041	0	0.0282248	3.26461	4.53304	4.49718	0	0	2.65561	0	0	0	0.316351	0	0	0.0359413	0.674957	0	5.23273	0.729948	0	1.94126	4.03374	0	0	3.14332	0	1.69654	3.8193	0.0358219	5.07855	0.0369069	1.23354	0.0430327	1.0417	0.0349061
S298_Ruminococcus	0.0312631	0.0363172	2.22131	0.0317533	0.0384995	0.0432184	0.344982	1.23815	0.0332053	0	4.93855	0.717737	0.0278661	0.0263882	0.0254575	1.22514	4.00604	0.0256212	0.0302705	0.0288172	0.0576073	0.0361956	0.0288357	0	0.0449432	0.0294405	0	1.40943	0	0	0.0357454	0.0550708	0.028829	0	0.0313935	0	0.0408375	0	0	0.0369069	0.0531671	0.0430327	0.0398718	0.0349061
S299_Ruminococcus	0	0	2.77587	0	1.40473	0	1.96621	0	0	0.0367591	6.58427	0	5.48349	0	0	0	6.29879	1.92573	0	0	3.0305	0	5.56687	3.39181	4.27749	0	0	0	2.84015	0	0	5.49086	0.028829	4.48208	1.4599	0	6.31747	5.31655	0	0.0369069	0	0.948104	2.61459	6.17503
S300_Ruminococcus	0.0312631	6.00249	7.13317	11.069	9.06845	7.11909	6.0781	9.19309	8.35789	6.95401	7.71241	7.22531	6.34	5.86723	9.50216	8.93989	2.54017	5.41153	10.6206	11.3656	13.6797	5.38453	9.79319	9.37042	8.51029	9.27248	10.5897	6.33364	9.93505	8.70818	7.33641	15.6457	4.42288	11.8275	10.2335	6.36406	12.441	3.83397	6.78	7.34955	7.93307	8.31746	9.93389	8.37491
S301_Ruminococcus	2.34172	0.850217	0.78559	0.0317533	1.06939	1.49048	0.346953	1.2466	0.611199	0.87959	0.548158	1.27245	1.24183	1.72409	7.22946	3.01074	2.32086	1.52789	0.0302705	2.1781	0.341521	1.97792	1.21139	0.577332	0.875024	1.53415	2.14209	0.778509	4.43125	4.06667	0.594867	0.0550708	2.62884	0.662348	1.87134	3.28134	1.26459	0.0906202	0.0307898	1.89992	0.768322	2.02697	1.097	1.92819
S302_Ruminococcus	12.9476	0.0363172	8.28394	15.0466	8.05052	10.9052	6.89525	8.66792	13.1403	8.05229	11.0859	7.80934	8.21943	8.05751	7.68624	8.82212	9.96573	8.36879	12.5616	0.0288172	6.88877	9.85674	8.93992	12.2873	10.1397	15.3962	15.0261	8.59782	0.0336874	0.0611403	9.43203	13.1885	11.505	9.50332	9.85735	12.4178	12.4804	12.0903	11.9104	7.24657	13.7922	9.67776	10.0913	8.42333
S305_Ruminococcus	4.37184	0.899935	1.11004	1.64751	1.99471	3.12945	1.51203	1.85319	2.73513	0.861286	1.71189	2.25503	2.08504	2.72508	7.71854	3.62701	3.07755	2.15199	1.61741	3.80616	2.81711	2.59459	2.80669	1.76805	1.37143	1.70822	3.47655	0.905006	4.19549	4.79416	1.8073	1.02688	2.07515	1.70391	3.14111	3.66	2.02759	1.1589	1.09261	1.53558	1.59866	2.93678	1.3626	1.91034
S306_Ruminococcus	0	0	0	0	0	0	0	0	0	0	0	0	0	0	0	0	0	0	0	0	0	0	0	0	0.0449432	0	0	0	0	0	0	0	0	0	0	0	0	0	0	0	0	0	0	0
S307_Ruminococcus	0.0312631	0.495217	0.929196	10.8791	3.48978	5.88243	4.36554	6.84108	5.11595	0.39699	2.16267	6.76941	7.86668	4.05275	8.41187	6.04059	11.9394	4.41023	11.6391	0.0288172	4.49304	0.0361956	3.86333	0.0359413	0.304025	0.0294405	3.26877	3.06611	0.0336874	0.0611403	3.6471	6.20788	14.3276	3.41506	7.21969	1.4923	3.63862	4.75444	5.14462	2.88751	0.350128	0.0430327	5.44153	1.54567
S308_Ruminococcus	6.13194	6.75215	0	0.140768	0.0384995	0	0	1.85623	2.53339	0	0.0282248	0	0.0278661	0	3.48196	0	0	2.84318	6.13609	0	0.0576073	0	0.0288357	0.0359413	0.0449432	6.87141	0	0	0	0	0.0357454	0.0550708	15.6003	0.0286868	3.88475	0	0	0.0358219	0.0307898	0	0.0531671	0	0	0
S309_Ruminococcus	0	0	0.0387033	0	0	1.31562	0	0	1.12042	0	0	0.0301293	0	0.0263882	0.0254575	0.0427249	0.04138	0	0	0	0	0	0	0	0	0	0	0.0456437	0	0	0	0	0	0	0	0	0	0	0.369868	0	0	0	0.0398718	0
S310_Ruminococcus	0.0312631	0.0363172	0.0387033	0.0317533	0.0384995	0.0432184	0.0389668	0	0.0332053	1.94757	0.0282248	0.0301293	0.0278661	0.0263882	0.0254575	0.0427249	0.04138	0.0256212	0.426551	0.0288172	3.96288	0.85426	0	1.29531	0	0.0294405	0	0.0456437	0.283791	0	0.0357454	0.0550708	0.028829	0.0286868	0.0313935	0.0443305	0.0377728	0.0358219	0.0307898	0.304961	0.0531671	0.0430327	0.0398718	0.0349061
S312_Ruminococcus	0.0312631	0.0363172	1.52083	1.44154	1.89445	1.43181	1.19005	0.0287946	0.0332053	0.0367591	0.625634	0.813318	0.611129	1.65015	0.0254575	6.33665	3.28002	0.0256212	0.0302705	0	0.830983	0.0361956	1.91005	0.0359413	0.0449432	0.0294405	2.25756	1.85459	0	0	0.221806	1.27471	0.028829	0.0286868	0.0313935	0.0443305	2.22029	0	0.0307898	1.96544	0.0531671	0.818833	0.0398718	1.39132
S313_Ruminococcus	0	0	0.0387033	0.0317533	0.0384995	0.0432184	0.0389668	0.0287946	0.0332053	0.0367591	0.0282248	0.0301293	0.0278661	0	0.0254575	0.0427249	0.04138	0.0256212	0	0.0288172	0.0576073	0.0361956	0.0288357	0.0359413	0	0.0294405	0.0373327	0.0456437	0	0	0.0357454	0	0	0.0286868	0.0313935	0.0443305	0	0	0.0307898	0.0369069	0.0531671	0.0430327	0.0398718	0.0349061
S315_Ruminococcus	0	0	1.10149	0.871667	0.73923	0.0432184	0.0389668	0.0287946	0	0.0716933	0.0904902	0.992863	4.96312	0.0263882	0.0254575	2.6875	0.04138	0	5.62286	0	5.0603	0	0	0.0359413	0.429875	0.0294405	0.0373327	0.0456437	0	0	0.0357454	0.0550708	0.028829	0.0286868	0	0.0443305	0.0377728	0.0358219	0.0307898	0.638193	0.0531671	0.0430327	0	1.09704
S316_Ruminococcus	12.1261	0.0363172	8.91995	15.5291	7.94883	7.88131	6.70932	8.62043	12.6893	7.11362	10.8937	7.73485	8.40452	6.83116	7.35449	8.46025	16.1269	8.27965	11.7265	0.544272	6.94175	8.90194	8.36071	10.448	10.6156	18.3575	16.932	8.46913	0.0336874	0.0611403	7.77729	12.8168	12.4885	12.5168	10.6952	15.1012	12.7804	10.9503	14.149	7.1069	13.5482	11.1084	10.4154	8.45824
S318_Ruminococcus	0	0	4.5461	0	2.25658	0.0432184	1.29172	0.227229	0.0332053	1.25826	0.46125	0.0301293	3.96183	0	5.84431	3.24017	0.04138	0	0	0	6.11356	0	4.85155	1.59143	0.0449432	4.83107	0.0373327	1.08845	0	0	0.413511	0	0	0	0.0313935	0.0443305	0.0377728	0	0.839933	5.65655	0.0601589	1.10263	0.0398718	0.78458
S320_Ruminococcus	0	0	10.5432	18.105	7.89034	11.6236	8.44996	0	15.6728	1.72539	13.5822	8.82584	12.1978	0	7.09799	9.53375	19.4647	10.4324	18.0821	0	0.0576073	0.0361956	11.9064	7.70495	8.01899	23.0742	19.486	8.23779	0	0	9.00216	17.2213	14.8323	12.1226	13.2896	16.0714	0	3.73984	8.72121	3.69496	19.9556	14.0775	11.1543	5.66116
S321_Ruminococcus	10.2147	6.91275	8.40355	12.742	5.51326	8.32262	4.81694	7.59498	8.71587	5.25145	7.69292	6.2481	7.84644	6.28455	6.26081	5.41926	8.97036	5.88013	10.245	9.82686	7.99136	7.70489	6.64121	7.41902	4.64296	10.4233	12.6263	4.52121	12.3547	13.6846	5.50729	8.94768	9.84734	8.46706	9.3069	10.0841	10.0055	5.24086	5.66212	6.1458	7.70924	8.08753	5.96319	5.9613
S325_Ruminococcus	0	4.75843	1.34783	0	0.0384995	0.17373	2.64142	3.07885	0	1.46095	0	0.0301293	4.4508	0.0263882	6.58251	1.35614	0.04138	0.0256212	2.61465	0	0	0	2.42461	0.0359413	5.66972	0	0	0.0456437	5.04188	1.21056	1.02325	1.18438	0.028829	2.37117	0	4.46805	0.0377728	0.0944994	0.0307898	0.0369069	0	2.29732	7.2316	6.4344
S326_Ruminococcus	3.20901	0	0.0387033	3.71079	0.8331	0.0432184	0.0389668	0.0287946	5.10946	0.0367591	7.69722	1.06893	0.56689	1.45106	0.158594	2.91076	0.0731221	7.57969	3.54829	0	0.402427	0.667988	0.0288357	0.0359413	0.859788	7.86319	0.0373327	4.22123	0	0.423953	0.25211	0	0	0.0286868	0	0.0443305	0.577754	0.0358219	5.91722	0.0369069	0	0	0.807261	0.0349061
S327_Ruminococcus	4.22637	12.0139	0.0387033	0.0317533	0.0384995	0	0	0	0.0332053	0.0367591	0.0282248	0	0	0.0263882	0	0	0	0.0256212	0.0302705	0	0	2.72296	0.0288357	0	0.0449432	0	0	0.0456437	0.0336874	0.0611403	0	0.0550708	0	0.0286868	0.0313935	0.0443305	0.0377728	0.0358219	0.0307898	0.0369069	0.0531671	0.0430327	0.0398718	1.43119
S328_Ruminococcus	8.54196	14.6029	1.80243	1.89724	4.9055	1.01472	1.8109	4.19219	0.582676	3.93229	9.84506	2.74639	3.98193	2.96943	5.43719	5.06682	0.04138	11.4663	7.34925	3.74039	5.24329	0.0361956	2.79862	2.28262	2.0411	4.53061	0.591305	1.5695	0.0336874	0.0611403	4.45489	10.2089	7.29297	3.23016	9.41981	2.90581	3.46586	3.52953	3.90735	0.889777	4.21622	2.38454	1.29425	0.0470959
S329_Ruminococcus	0.0312631	0	0.0387033	0.0317533	0.0384995	0.0432184	0.0389668	0	0.0332053	0	0.0282248	0.0301293	0.0278661	0	0	0	0	0	0.0302705	0	0.0576073	0	0.0288357	0	0.0449432	0	0.0373327	0.0456437	0	0	0.0357454	0.0550708	0.028829	0	0.0313935	0.0443305	0	0	2.94471	0.0369069	0	0.0430327	0.0398718	0.0349061
S330_Ruminococcus	8.92133	10.4294	0	0.0317533	0.0384995	0	0	0.0287946	0	0.0367591	0.0282248	0	0.0278661	0.918931	0.0254575	0	0	0.0256212	0.0302705	6.04244	0.0576073	2.49266	0.0288357	0	0.0449432	3.8306	0	0	0	0.0611403	0.0357454	0	0.028829	0.0286868	6.11497	0	0	0.0358219	2.11933	0	0	0	0	0
S332_Ruminococcus	4.0642	9.49733	0.0387033	0.0317533	0.0384995	1.70422	0.0389668	6.1154	11.0254	0.0367591	0.0282248	0.0301293	2.22574	3.18795	0.0254575	0.0427249	0.04138	1.36492	5.82029	9.79916	0.0576073	10.0187	1.26035	0.0359413	0.0449432	11.775	1.52466	0	14.2145	0.710734	0.0357454	0.0550708	0.830996	0.0286868	2.33429	0.0443305	0.0377728	0.0883654	0.0307898	0.0369069	0.82968	0.0430327	0.0398718	0.0349061
S333_Ruminococcus	0.0312631	0.0363172	0.700005	0.0317533	2.68607	3.12369	1.30624	2.35629	2.82025	1.57254	3.50435	3.89156	2.42267	3.31755	7.8199	4.92032	6.32831	3.97299	2.41649	4.75145	1.18258	4.54722	2.35654	3.36387	1.61887	3.40058	4.7239	0.0456437	0.317815	3.40931	1.83338	0.699332	4.96985	2.17484	4.33815	4.53037	1.6538	1.1952	0.737394	2.08895	0.772495	2.73759	2.13608	2.49811
S334_Ruminococcus	0	0	0.0387033	0	0.0384995	1.97413	0	6.62144	0	3.97063	0	0	0.0616851	0	0	0	0	0	0	0	0	0	0.0288357	0.465985	5.31006	4.41573	0	0	0	0	0.0357454	0	0	0.0286868	0	0.700636	0	0	0.0307898	0.0369069	0	0	0	0
S335_Ruminococcus	9.00009	2.54261	0.0387033	0.0317533	0.0384995	0.0432184	0.0389668	0.0287946	0.0332053	0.0367591	0.0282248	0.0301293	0.0278661	0.0263882	0.0254575	0.0427249	0	0.0256212	0.0302705	0.0288172	0.0576073	0.0361956	0.0288357	0.0359413	0.0449432	0.0294405	0	0.0456437	1.23562	0.0611403	0.0357454	0.0550708	0.028829	0.0286868	0.0313935	0.0443305	0.0377728	0.0358219	0.0307898	0.0369069	0.0531671	0.0430327	0.0398718	0.0349061
S336_Ruminococcus	0	0	0	0	0	0	0	0	0	0.0367591	0.0282248	0	0	0	0	0	0	0	0	0	0	0	0	0	0	0	0	0	0	0	0.0357454	0.0550708	0	0.0286868	0	0	0	0.0358219	0	0	0	0	0.0398718	0
S337_Ruminococcus	0	0.0363172	0.0387033	0	0.0384995	0.734724	0.0389668	0.209921	0	0.0434348	0	0	0.0278661	0	1.72038	0.71381	0.04138	0.0256212	0.0302705	0	0	0	0.0288357	0.148307	0.0449432	0	0	0	1.04876	0.940919	0.0357454	0.0550708	0.028829	0.0286868	0	0.430572	0.0377728	0.0358219	0.0307898	0.407975	0	0.0430327	0.0398718	0.0349061
S339_Ruminococcus	10.1784	6.38712	4.74448	8.51481	4.92604	3.9131	3.03823	6.26313	5.58112	4.60835	5.76578	4.6104	8.38265	5.93323	10.8647	7.61433	7.61837	5.90216	7.43588	8.00707	6.18806	7.96908	5.04724	6.19571	5.55216	4.6815	8.67119	3.32235	0.0336874	9.74309	4.03227	3.32734	6.65858	6.03905	3.35102	7.7998	3.61889	3.34552	1.02419	6.30479	3.93332	6.32206	4.01975	6.32964
S340_Ruminococcus	3.65172	0.849463	1.53328	1.86494	2.06622	2.45313	0.942511	2.18238	1.48698	1.30499	1.55627	2.54982	2.61383	2.90493	7.79176	4.48452	4.26411	1.95737	1.29437	4.4855	2.01263	4.08904	2.00765	2.4698	1.95971	3.4577	3.51071	1.17813	5.59782	5.66747	1.2316	0.938525	2.72039	2.36229	3.03535	4.20823	2.5091	0.933209	1.42787	2.5968	1.4609	4.01739	1.92081	3.03306
S341_Ruminococcus	0.0312631	0.0363172	0.0387033	0	0.249626	0.0432184	0	0	0.0332053	3.74676	0.0282248	1.2925	0.0278661	0.536043	0.0254575	0.0427249	0	3.32842	0.0302705	6.20534	3.1341	0.0361956	0.172599	0.0359413	1.79524	0	0	0.0456437	0.843213	0.0611403	0.0357454	0.556994	0	0.0286868	0	0.0443305	0.0377728	0.0529225	1.18546	2.58957	0.0531671	0.0430327	0.0398718	0.0349061
S342_Ruminococcus	0	0	0	0	0	2.23684	0	5.80377	0	0.697391	0	0	0.0278661	0	0	0	0	0	0	0	0	0	0.0288357	0.0359413	4.08494	0.604779	0	0	0	0	0.0357454	0	0	0	0	0.0443305	0	0	0.0307898	0.0369069	0	0	0	0
S343_Ruminococcus	0	0.349434	0	2.00954	0.0384995	1.03821	0	1.14518	0	4.82993	0.176749	0	0	0.393506	0	0	0	5.0767	0.0302705	0	7.05544	0.0361956	1.82609	0.0359413	6.77037	0	0	0.0456437	0	0	0.0357454	0.0948126	0.028829	2.83363	1.57345	0.0443305	0	4.66739	0.0307898	0.0369069	1.03841	0.0430327	2.88716	0.485837
S344_Ruminococcus	0.0312631	0.0363172	0.0387033	0.0317533	0.0384995	0.0432184	0.0389668	0.0287946	0.0332053	0.0367591	0.0282248	0.0301293	0.0278661	0.0263882	0.0254575	0.0427249	0	0.0256212	0.0302705	0.0288172	0.0576073	0.0361956	0.0288357	0.0359413	0.0449432	0.0294405	0.0373327	0.0456437	0	0	0.0357454	0	0.028829	0.0286868	0.0313935	0.0443305	0.0377728	0.0358219	0.0307898	0.0369069	0.0531671	0.0430327	0.0398718	0.0349061
S345_Ruminococcus	0	0.0363172	0	0.0317533	0	0	0.0389668	0.0287946	0.0332053	0.0367591	0	0.0301293	0.0278661	0	0.0254575	0.0427249	0	0.0256212	0.0302705	0.0288172	0.0576073	0.0361956	0.0288357	0	0.0449432	0.0294405	0	0.0456437	0	0	0.0357454	0	0.028829	0.0286868	0.0313935	0.0443305	0.0377728	0	0	0	0	0.0430327	0	0.0349061
S346_Ruminococcus	0.0312631	0	0.0387033	0.0317533	0	0	0	0	0.578317	0.0367591	0.0282248	0.0301293	6.20933	0	0.0254575	0.0427249	0.04138	0	0.0302705	0.0288172	0	0	0	0.0359413	0.0449432	0.0294405	0	0.0456437	0	0	0.0357454	0	0.028829	0.0286868	0.0313935	0.0443305	0	0.0358219	0.0307898	0.0369069	0	0.0430327	0.0398718	0.0349061
S347_Ruminococcus	0.0312631	0	0.0387033	0.0317533	0	0	0	0	0.0332053	0.0367591	0	0.0301293	0	0	0.0254575	0.0427249	0	0.0256212	0	0.0288172	0	0	0.0288357	0	0	0	0	0	0	0	0	0	0	0	0	0	0	0	0	0	0	0	0	0
S348_Ruminococcus	0.0312631	0.0363172	0.0387033	0.0317533	0.0384995	0.0432184	0.0389668	0.0287946	0.0332053	0.0393273	0.0282248	0.0301293	0.0278661	0.0263882	0.45653	0.0427249	0	0.0256212	0.0302705	0.0288172	0.0576073	0.0361956	0.0288357	0.0359413	0.0449432	0.0294405	0.0373327	0.0456437	0.0336874	0.0611403	0.0357454	0.0550708	0.028829	0	0.0313935	0.0443305	0.0377728	0.0358219	0.0307898	0	0.0531671	0	0.0398718	0.0349061
S349_Ruminococcus	18.6914	19.7801	15.2808	23.0445	12.6528	17.1688	12.9091	15.5379	17.2552	11.0233	14.9192	12.147	13.3428	11.253	12.0264	12.6444	29.2668	11.5216	17.1495	17.1815	11.4799	15.36	11.4191	21.5177	14.2905	27.6497	26.1864	14.0087	34.8966	38.1014	12.0047	18.0464	17.6926	18.9958	18.3932	22.4863	24.4021	22.6284	22.3294	15.2397	24.5509	17.1968	18.0095	16.8043
S350_Oribacterium	0	0	0	0	0	0	0	0	0	0	0	0	0	0	0	0	0	0	0	0	0	0	0	0	0	0	0	0	0	0	0	0	0	0	0	0	0	0	0	0	0	0	0	0
S351_Oribacterium	0	0	0	0	0	0	0	0	0	0	0	0	0	0	0	0	0	0	0	0.135763	0	0	0	0	0	0	0	0	0	0	0	0	0	0	0	0	0	0	0.0802163	0	0	0	0	0
S352_Coprococcus	0	0	0	0	0	1.58349	0	0	0	0	0	0	0	0	0	0	0	0	0	0	0	0	0	0	0	0	0	0.0456437	10.5214	0	0	0	0	0	0.0478935	0	0	0	0	0	0.329643	0	0	0
S353_Roseburia	0.0312631	0	0	0	0.0384995	0	0.0389668	0.0287946	0	0.0367591	0.0282248	0	0	0	0	0	0.04138	0.0256212	0	0.0288172	0	0.0361956	0.0288357	0	5.88396	0	0	7.45376	0	0.35037	0.0357454	0	0.028829	0.0286868	0.0313935	0	0	0	0.0307898	0	0	0	0.0398718	0.0349061
S354_Roseburia	0	0	0	0	0	0	0	0	0	0	0	0	0	0	0	0	0	0	0	0	0	0	0	0	0	0	0	0	0	0	0	0	0	0	0	0	0	0	0	0	0	0	0	0
S355_Anaerostipes	1.27619	0.352924	0.345656	0	0.695088	0	0.308852	0.0287946	0	1.41996	0.750426	2.16329	0	0.321136	3.54606	1.86728	0	0.411726	0.579248	14.3513	2.15189	0.0361956	2.84863	0.987688	5.11969	0	0.110057	0.25382	11.3116	0.796898	1.20112	0.0550708	0	0.539503	0.0457906	0.154785	0	1.04943	0.620741	0.304479	0.911773	8.37333	0.717414	8.37205
S356_Ruminococcus	0	0	0.0387033	0.0317533	0	0.0432184	0	0	0	0	0.0282248	0.0301293	0	0	0	0	0	0	0	0	0	0	0	0	0	0	0	0.0456437	0	0	0	0	0	0	0	0	0	0	0	0.0369069	0	0	0.0398718	0.0349061
S357_Lachnobacterium	0.0983183	0	0	0	0	1.19887	1.99806	12.7361	0	0.0739625	5.45586	0	7.26691	0	0.0977162	0.820958	0	0	0.0312492	0	0	0	0	0	0	6.72013	0	0.365615	20.1097	0	6.79585	0	0	8.25588	0	0	0	0	0	0.115832	0	0.076608	7.03904	1.63428
S358_Butyrivibrio	0	0	0.250054	0	0	0.457727	0.986707	0	0	0	0	0	0	0.495076	0	0	0.194054	0	0	0	0	0	0	0.142806	0	0	0	0.500163	0	0	0.254598	0	0	0	0	0	0	0	0	0.182028	0	0.0979947	0.12947	0
S360_Ruminococcus	0	2.38795	0.842278	1.39255	0	0.693498	0.987021	0	0	0.0367591	0	0.401079	1.84282	1.01539	0	0	1.02114	0	0.154238	0	0	0	0	0.0359413	0.0449432	0	0.485363	0.0456437	0	0.0611403	0.295982	0	0	0.418553	1.37195	0.417489	0.167783	0.0358219	0.16476	0.205955	0.0531671	0	0.0398718	0.545298
S361_Lachnobacterium	0	0	0	0	0	0	0	0	0	0	0	0	0	0	0	0	0	0	0	0	0	0	0	12.2466	0	0	0	0	0	0	0	0	0	0	0	0	0	0	0	0	0	0	0	0
S362_Roseburia	0	0	0	0	0.0384995	0	0	0	0	0.0367591	0	0.0301293	0	0.0263882	0	0	0	0.0256212	0	0	0	0	0.0288357	0	0	0	0	0.0456437	0	0	0	0	0	0	0	0.0443305	0	0	0	0	0	0	0	0
S363_Roseburia	0	0	0.0387033	0.0317533	0.0384995	0.0432184	0.0389668	0.0287946	0.0332053	0.0367591	0.0282248	0.0301293	0.424519	0.0263882	0.0254575	0.0427249	0.04138	0.0256212	0.0302705	0.0288172	0.0576073	0	0.0288357	0.084234	0	0	0.0706372	0.0456437	0	0	0.0357454	0	0	0	0	0.0443305	0.0377728	0.0358219	0.0307898	0.0369069	0.0531671	0.0430327	0	0.0349061
S364_Ruminococcus	9.21512	10.1463	0.0387033	4.79677	0.0384995	6.8599	3.93368	0.0287946	0.0332053	0.0367591	0.0282248	4.21664	3.36839	4.30103	5.42293	2.77236	4.89533	0.0256212	5.32387	0	1.69638	0	0.0288357	2.41664	1.51097	0.0294405	0.0373327	0.0456437	0.0336874	3.52643	0.0357454	0.0550708	0.49799	1.17831	0.0313935	0.0443305	2.46233	0.0358219	2.83376	1.03927	0.909598	0.0430327	0.0398718	2.23414
S365_Ruminococcus	6.47498	0	0.0387033	3.62261	0	0.0432184	0.980119	0	3.68709	0.500421	0.0282248	0.0301293	2.40046	0	0	0	2.42941	0	0	0	1.52864	0	0.0288357	1.04988	0	0.0294405	0.0373327	1.7154	0.0336874	0.0611403	0	0.0550708	0.028829	0.566066	0	0.0443305	2.40885	0.0358219	2.42821	0.0369069	0.0531671	0.0430327	0.0398718	0.0349061
S366_Lachnospira	0	0	9.13982	11.6798	9.03657	6.54804	8.15742	10.7646	15.3191	8.85729	13.786	0	13.5267	9.74412	0	0	9.75426	11.0502	13.9754	0	8.78175	12.8015	0	0	11.038	20.8496	18.3739	11.9335	0	4.03856	10.1512	15.0451	16.5539	11.199	12.7927	16.4632	9.72616	8.7614	11.5146	7.36722	1.14875	0.931611	9.90359	9.52453
S367_Roseburia	0	0	3.79436	0.214727	1.42261	4.12552	6.31872	0.0287946	4.34482	6.61172	0.895197	7.20103	8.52045	0.194488	0.0254575	9.32035	6.43465	0.0256212	0.684895	0	2.63784	0	0.0288357	3.07459	2.66767	0	5.99299	3.37095	0.32641	0.365762	5.51551	0	0.900871	0.0286868	0.0313935	0.797661	1.15007	1.36598	5.27121	1.53841	3.26795	1.79002	0.0398718	3.53536
S368_Lachnospira	0	0	0	0	0	0	0	0	0	0	0	0	0	0	0	0	0	0	3.79088	0	0	0	0	0	0	0	0	0	0	0	0	0	0	0	0	0	0	0	0	0	0	0	0	0
S369_Ruminococcus	0.0312631	0.0363172	0	0.0317533	0.0384995	0.0432184	0.0389668	0.0287946	0.0332053	0.0367591	0	0.0301293	0.0278661	0.0263882	0.0254575	0.0427249	0	0	0.0302705	0	0.0576073	0.0361956	0.0288357	0.0359413	0.0449432	0	0	0	0.0336874	0	0.0357454	0.0550708	0.028829	0	0.0313935	0.0443305	0	0.0358219	0.0307898	0.0369069	0	0.0430327	0.0398718	0.0349061
S370_Ruminococcus	0.0312631	0.0363172	0.0387033	6.10393	2.41296	3.13041	3.04436	2.92925	1.69624	0.0367591	0.0282248	3.56358	4.8664	1.86189	6.57809	2.1196	3.00761	4.62577	5.30162	0.0288172	1.58359	0.0361956	1.85871	0.0359413	0.49845	0.0294405	1.0768	1.39025	0.0336874	0	1.83247	0.630644	6.03423	0.13813	4.27988	0.0443305	1.24637	1.60672	1.81322	1.37625	0.0531671	0.0430327	2.52293	0.214691
S371_Ruminococcus	7.17186	9.96523	0.15304	9.71314	4.099	5.05071	5.24685	7.06792	10.2501	0.0367591	5.1775	7.69763	5.10187	4.13824	9.98052	6.1696	6.02755	0.0256212	8.63958	0.0288172	4.2832	0.0361956	0.0288357	0.0359413	0.0449432	18.6183	4.59795	0.0456437	16.5058	0.0611403	3.30389	1.31017	14.0283	4.60459	6.32482	0.561807	0.416113	0.528385	0.0307898	1.36026	3.19628	1.02486	0.73763	0.630319
S372_Ruminococcus	0.0312631	0	0	0	0.0384995	0.0432184	0.0389668	0.705727	0.0332053	0	0.0282248	0	0.0278661	0	0.0254575	0	0	0.0256212	0	0	0	0	0.0288357	0	0	0	0.0373327	0	0	0	0.0357454	0	0	0	1.20286	0.0443305	0.0377728	0.0358219	0	0	0	0	0.0398718	0
S373_Ruminococcus	0	0	0.0704109	0	0	0	3.64889	0	0	0	0	0	0	0	0	0	0.04138	0	0	0	0	0	0	0	0	0	0	0	0	0	0	0	0	0	0	0.0443305	0	0	0	0.0369069	0	0.0430327	0	0
S374_Ruminococcus	0	0	0.0387033	0.0317533	0.0384995	0.0432184	0.0389668	0.0287946	0.0332053	0	0.0282248	0.0301293	0.0278661	0.0263882	0.0254575	0.0427249	0.04138	0.0256212	0.0302705	0	0.0576073	0	0.0288357	0	0.0449432	0	0.0373327	0.0456437	0	0	0.0357454	0.0550708	0.028829	0	0.0313935	0.0443305	0.0377728	0.0358219	0.0307898	0.0369069	0.0531671	0.0430327	0.0398718	0.0349061
S375_Coprococcus	0	0	2.76456	0	0	0	0	0	0	0	0	0	0	0	0	0.0427249	8.70455	0	0	0	0	0	0	0	0	0	0.0373327	0.796551	0	0	0	0	0	0	0	0.0443305	0	0	0.0653374	0	0	0	0	2.10645
S376_Ruminococcus	0	0	0	0	0	0	0	0	0	0	0	0	0	0.0263882	0	0	0	0	0	0	0	0	0	0	0	0	0	0	0	0	0	0	0	0	0.0313935	0	0	0	0.0307898	0	0	0	0	0
S377_Ruminococcus	0	0	0.0387033	0.0317533	0.0384995	0.0432184	0.0389668	0.0287946	0.0332053	0.0367591	0.0282248	0.0301293	0.0278661	0.0263882	0.0254575	0.0427249	0.04138	0.0256212	0.0302705	0	0.0576073	0.0361956	0	0.0359413	0.0449432	0	0	0.0456437	0	0	0.0357454	0.0550708	0.028829	0.0286868	0	0	0.0377728	0.0358219	0.0307898	0.0369069	0	0.0430327	0.0398718	0.0349061
S378_Roseburia	0	0	2.25275	0	0.0384995	0.557997	3.43513	1.16764	0	2.10311	5.86566	1.72476	0.0278661	2.52203	0	0	0.451407	3.22775	0.199613	2.46421	1.85776	0	1.37938	0.316004	6.57545	0	0	0.804208	0	0.366473	0.846089	0.0550708	0	1.03838	0.0313935	0.0443305	4.41366	0	0.314462	6.58502	0.446422	1.40346	2.66498	2.53709
S379_Ruminococcus	5.10814	0.0363172	0.951642	10.3866	4.78738	0.0432184	0.804033	0.0287946	11.7274	0.0367591	8.72859	5.15432	4.06892	0.0263882	4.90937	4.91025	2.52604	5.83322	6.09081	0.0288172	3.59509	2.62154	5.33852	0.0359413	3.908	10.4454	1.05106	1.22654	0.0336874	0.0611403	3.64551	4.50867	5.48496	8.19362	9.35484	7.17021	0.0377728	0.0358219	4.82434	0.0369069	2.72831	1.43814	2.39047	0.0829706
S380_Coprococcus	0	0	0	0	0	0	0	0.0511006	0	0	0	0	0	0	0	0	0	0	0	0	0	0	0.0288357	0	0	0	0	7.0888	0	0	0.0357454	0	0	0	0	0	0	0	0	0	0	0	0	0
S381_Roseburia	0.0312631	0	1.56891	0	0.0384995	2.38932	1.09283	0.162568	3.16745	2.12013	5.03571	2.7775	2.94051	2.26067	4.64239	2.26981	2.09843	3.75533	3.16568	0.0288172	0.0576073	3.224	3.37161	2.59327	1.42558	0.0294405	2.79794	1.74373	4.40261	0.18363	0.0994003	2.46027	3.06183	2.72951	0.0313935	2.82709	3.64144	1.12565	2.79374	2.49126	1.67278	2.20608	1.46942	3.06585
S382_Ruminococcus	0	0	0.0387033	0	0.0384995	0	0.0389668	0.0287946	0.0332053	0.0367591	0.0282248	0.0301293	0.0278661	0	0.0254575	0.0427249	0.04138	0	0	0	0.0576073	0	0.0288357	0	0	0.0294405	0	0.0456437	0	0	0.0357454	0	0	0	0	0	0	0	0	0.0369069	0.0531671	0.0430327	0	0.0349061
S383_Anaerostipes	6.35652	9.26369	0	0	0.891504	0	0.14444	0.129461	0	1.55955	0.0282248	2.75127	0.0278661	0.279993	0.565547	0.0427249	0	0.0989557	0	0.0288172	2.92993	0.546021	4.75183	2.66634	0.496172	0.0294405	0	0	0.0336874	6.28153	0.0357454	1.03483	0	0.689533	0	0.0443305	0.0377728	3.10616	0.344555	1.92324	0.39003	0.610091	0.0398718	0.0349061
S384_Roseburia	0	0	4.75379	0	0.996044	5.79909	3.9702	5.96185	5.75514	5.86448	6.98436	6.76873	2.7941	4.45206	7.98149	5.66367	5.61518	9.07013	4.12041	5.8449	0.0576073	7.86147	4.53054	6.50532	5.99038	0	0	4.58408	10.9691	0.558292	3.43668	7.09078	8.35146	6.03544	0.0313935	5.43129	7.98702	5.82042	8.10737	5.41112	5.14421	5.85895	7.36742	6.06486
S385_Ruminococcus	1.34363	5.45075	0	0	0.0384995	0.0432184	0.0389668	0.0287946	0.0332053	0.0367591	0.0282248	0.0301293	0.0278661	0.0263882	0.0254575	0.0427249	0	3.63412	0.0302705	0.0288172	0.0576073	0.0361956	0.0288357	0.0359413	0.0449432	0.0294405	0	0	0	0	0.0357454	0.0550708	0.028829	0.0286868	0.0313935	0.0443305	0.0377728	0.0358219	0.0307898	0.0369069	0.0531671	0	0.0398718	0
S386_Anaerostipes	0	0	0.112127	0	0.960168	0	0	0.0287946	0	1.1906	0.0282248	0	0	1.14537	0	0	0	0	0	0	0	0	0	0.0359413	0.795926	0	0	0.186327	0.26525	0	0.428144	0	0	0	0.177111	0.0443305	0.0743644	2.22598	0	0	0.0531671	0.0430327	0	0.501144
S387_Roseburia	0.0312631	0.0363172	0	0	0	0.0432184	0	0	0	0.0367591	0.0282248	0	0	0	0.0254575	0.0427249	0	0.0256212	0.0302705	0.0288172	0.0576073	0	0	0	0	0	0	0.0456437	0	0	0	0.0550708	0	0	0	0	0	0.0358219	0	0	0	0	0.0398718	0
S388_Roseburia	0.37776	0.0829929	0.0387033	0.265915	0.0384995	0.0432184	0.0389668	0.0287946	0.0332053	0.124342	0.0818335	0.0691449	0.305909	0.381389	0.950932	0.0427249	0	0.0306779	0.316458	0.434172	0.0988323	0.471839	0.070771	0.0359413	0.0449432	0.0294405	0.0373327	0.0456437	0.0336874	0.909101	0.0357454	1.02283	0.587685	0.0286868	0.663236	0.331988	0.110556	0.0358219	0.0307898	0.0369069	0.0531671	0.139572	0.0398718	0.0349061
S389_Roseburia	0	0	0	0	0	0	0	0	0	0	0	0	0	0	0.0254575	0	0	0	0	0	0	0	0	0	0	0	0	0	0	0	0	0	0	0	0	0	0	0	0	0	0	0	0	0
S390_Peptostreptococ	0.194461	0.185887	0	0.0786498	0.083266	0.963945	0	0	0.28387	0.196429	0	0.0677776	0	0.082964	0.0763104	0	0	0.108677	0	0.130921	0	0	0.102986	0	0	0	0	0.158285	0.284508	0	0	0	0.560192	0.0914051	0	0	0	0	0.085816	0	0	0	0	0
S391_Anaerococcus	0.0910958	0.138441	0	0.202669	0.182746	0	0.160308	0.0719327	0	0.164164	0.0749515	0.0907815	0.0687135	0.121276	0.0756842	0.144694	0	0.308681	0.105583	1.09319	0	0.13299	0	3.90223	0.308346	0	0	0.0916426	0	0	0.121346	1.5904	0.0991641	0	0	0	0.59603	1.07899	0.286717	0.0689971	0	0.345233	0	0
S392_Micromonas	0.429325	0.122901	0.138092	0	0.225652	0.651505	0.613564	0.316629	0.600202	0.435009	0.0720974	0.0629277	0.0608207	0.326025	0.0525906	0.0985926	0.0861899	0.104055	0	0.1911	0	0.663146	0.122567	0	0.106894	0	0.215018	0.261981	0	0	0.0819387	1.3892	0.978894	0	0.126938	0	0	0.118203	0.151724	0.0692691	0	0	0.113933	0.0831842
S393_Eubacterium	0	0	0	0	0	0	0	0	0	0	0	0	0	0	0	0	0	0	0	0	0	0	0	0	0	0	0	0	0	0	0	0	0	0	0	0	0	0	0	0	0	0	0	0
S394_Eubacterium	0	0	0	1.25733	4.5905	0	0	0	0	0	0	0	0	0	0	0	0	0	0	0	0	0	0	0	0	0	0	0	0	0	0	0	0	0	0	0	0	0	0	0	0	0	0	0
S395_Eubacterium	0	4.61596	0.0387033	4.17685	0.0384995	0	0	0.0287946	0.0332053	0	0	0	0	0.0263882	0	0	0	0.0256212	0.0302705	0	0.80764	0.0731341	0.0288357	0	0.07639	0	0	0	0	0.0611403	0	0	0	0.0286868	0	0.0443305	0	0.0358219	0.0307898	0.0369069	0	0.0430327	0	0.0349061
S396_Eubacterium	0.230895	0.0363172	0.0387033	0	0.0384995	0	0	0	0.0332053	0	0.0282248	0.0301293	0	0.0263882	0.0254575	0.0427249	0	0.0256212	0	0	0.0576073	0	0.0288357	0.0359413	0.0449432	0	0	0.0456437	0	0	0.0357454	0.0550708	0.028829	0.0286868	0.0313935	0.0443305	0	0.0358219	0.0307898	0.0369069	0	0	0.0398718	0.0349061
S397_Eubacterium	0	0	0	0	0	0	0	3.00327	0	0	0.742837	0	0.0278661	0	0	0	0	0	0	0	0	0	0	0	0	0.221626	0	0.0456437	4.7325	0	1.22376	0	0	0.0286868	0	0	0	0	0	0	0	0	1.4316	0.849905
S398_Eubacterium	0	0	9.54392	0	11.045	4.89809	3.82501	3.22932	14.9449	3.01237	1.19459	7.43783	0.685357	2.60083	3.79974	9.72184	2.35644	8.08843	16.728	15.752	12.4878	8.16959	6.30357	0.392726	4.8581	0	18.8414	1.40608	0	20.6995	0.990293	0.599339	0.145498	10.7974	13.4911	0.132707	3.79147	10.1009	0.0307898	5.37091	6.63878	7.38906	0.0398718	8.4819
S399_Eubacterium	0	0	5.04092	0	0	0	0.0389668	0	0	4.90316	0	0	0	0	0	0	0.04138	0	0	0	0	0	0	0	1.00605	0	0	0.682869	0.0336874	0	0	0	0	0	0	0.0443305	0	0	0	0	0	0.70505	0	0
S400_Eubacterium	0	0	3.12604	0	0.0384995	5.47295	3.90847	5.31264	4.62715	5.42938	9.15316	6.1232	6.98459	4.35076	8.65318	5.92225	6.94173	10.2629	0.355131	0.852923	0.0576073	7.611	6.31122	6.64038	5.1126	0	0.165232	4.76179	10.5526	0	3.7189	6.44291	8.24322	6.7437	0	6.97587	8.23452	5.58017	7.14109	4.97667	4.87804	5.49146	6.7991	6.00291
S401_Eubacterium	0	0	10.2436	0	9.60471	9.59701	5.19839	8.35205	16.5462	8.66864	14.8812	12.7495	9.98479	10.1887	12.137	13.051	3.08623	9.83752	15.6763	9.70059	5.42556	11.8769	8.54626	1.57499	6.6361	0	17.6755	9.07508	0	18.5042	10.5508	13.6211	11.8614	11.9128	15.4348	3.56462	6.79828	12.6505	2.56098	8.93354	7.14462	11.5303	7.02457	8.84405
S402_Eubacterium	0	0	4.4386	0	0.0384995	6.99654	5.8932	8.3955	7.53578	6.82626	9.22638	8.30653	9.55354	5.3669	10.9072	8.97087	8.78069	9.54801	0.0302705	0.328614	0.084081	9.64853	8.67298	8.32935	7.46759	0	0.0373327	5.78802	16.0265	0.277795	7.1843	9.16788	9.84067	8.51804	0	9.64655	10.856	7.31107	9.57767	6.34282	8.02386	7.13988	9.76734	8.21918
S403_Eubacterium	0	0	3.8156	14.235	0	0	2.22413	0	0	0	0	0	12.3194	0	0	0	0	0.0256212	0	0	0	0	0	0	0	0	0	0	0	0	0	0	0	0.0286868	0	0	0	0	0	0.63651	0	0	0	0
S404_Eubacterium	0	8.48513	6.73733	0	2.40513	11.5738	9.16925	0	0	4.92975	9.52597	0	0	0	0	0	12.5386	0	9.7079	0	12.0785	5.46738	0	0	0	7.39197	16.0978	9.2722	12.2224	5.59342	7.85306	6.97845	0.028829	11.2899	0	9.61098	15.6562	11.9155	0	2.54243	2.96488	1.42639	1.88568	0
S405_Eubacterium	0	0	1.72211	0	0	6.93434	4.12888	8.23343	3.33535	3.49918	9.63952	9.19497	6.97029	7.78979	7.99475	6.81028	4.39622	8.2906	0	0.0288172	0	6.31378	6.67098	4.04626	3.52426	0	0	3.51812	8.03373	0	6.78768	8.75659	10.1824	3.35345	0	4.07298	4.19293	9.63325	6.64111	4.41848	6.07975	5.2482	5.11106	2.81931
S406_Eubacterium	0	0	0	0	0	0	0	0	0	0	0	0	0	0	0	0	0	0	0	0	0	0	0	0	0	0	0	0	0	0	0	0	0	0	0	0	0	0	0	0	0	0	0	0
S407_Anaerovorax	0	1.44541	2.21004	0	1.41774	2.02543	1.46414	2.31963	0	1.53623	2.34619	0.827223	0.262716	0.932563	0	0	0	0.630628	1.22051	0	1.65993	0	0	0.491176	2.85188	0.0294405	0.343883	0.703961	0	2.98736	0.430519	2.08123	0	3.23907	0.987598	0.637031	0.719335	2.19531	1.49997	0.80979	0.658658	1.11503	1.93273	1.56729
S408_Anaerovorax	0	0	1.4781	0	0	0	0	0	0	0	0	4.25295	0	0	0	0	4.07713	0	0	0	0	0	2.3788	1.20872	0	0	0	1.4504	0	0	0	0	0	0	0	0	0	0	0	4.99077	0	0	0	3.37602
S409_Anaerovorax	0	0	1.62367	0	1.58709	1.71118	0	0	0	0	0	1.99804	0	0	0	0	2.23827	0	0	0	0	0	0	2.29901	2.51657	0	0	0.585646	0	0	2.11355	0	0	0	0	0	0	0	0	2.09474	0	1.56625	0	2.85891
S410_Anaerovorax	0	0	0	0	0	0	0.0389668	0	0	0.0367591	0.0282248	0.0301293	0	0.0263882	0	0	0	0	0	0	0	0	0	0	0	0	0	0	0	0	0.0357454	0	0	0	0	0	0	0	0	0	0	0	0.0398718	0.0349061
S411_Anaerovorax	0	0	3.38093	0	1.34115	0	0.0389668	0	0	5.01588	0.234495	0.0301293	0	1.06568	0	0	0	0.0256212	0	5.80972	3.5428	0	0	0.982204	3.42914	0	0	0.0755213	0.216502	2.1009	1.80548	0	0	0	0	1.07792	0	0.746552	1.22048	0	0.253842	1.96352	6.04184	1.82639
S412_Anaerovorax	0	9.63588	4.26548	0	6.63352	4.43093	3.81459	2.6926	8.52167	6.13464	6.42201	7.92324	0.221669	6.50734	0	0	0.0681711	4.40847	5.36507	0	1.52052	6.22973	0	5.95288	9.0759	5.53668	9.99746	5.19078	0	1.46246	5.63287	11.7328	1.50595	4.83049	0.567869	4.23256	0	10.9923	0.202656	11.3688	1.13881	6.42615	9.99137	7.71918
S413_Mogibacterium	0.148024	0.209627	0.0614073	0.152179	0.128801	0.170418	0.119066	0	0.43658	0.187495	0.0753442	0.500471	0.0633511	0.179035	0.175382	0.166742	0	0.0450258	0.0726084	0.0978787	0.147767	4.85957	0.142498	0.0848299	0.194959	0	0	0	0.305798	0	0.0913233	0.199135	0	0.18522	0	0	0	0.146353	0.189684	0.430859	0	0.107094	0.161904	0.0594567
S414_Mogibacterium	0	0	0	0	0	0	0	0	0	0	0	0	0	0	0	0	0	0	0	0	0	0	0	0	0	0	0	0	0	0	0	0	0	0	0	0	0	0	0	0	0	0	0	0
S415_Anaerofustis	1.22287	1.93076	0.306126	0.820649	0.831686	1.06272	0.653479	2.05689	0.382232	1.59074	0.797594	0	0.656513	1.66841	0	0	1.90543	1.66049	0	2.56543	2.09628	3.38732	2.80954	0.900993	2.26946	0.577063	0	0.998204	0.599195	0	1.43302	1.09325	0	0	0.62804	0.488214	0	0.991548	0.7741	0.69124	1.06652	0.712786	1.14237	0.356276
S416_Anaerovorax	0	0	0	0	0	0	0	0	0	3.14314	0	0	0	0	0	0	0	0	0	0	0	0	1.73938	0	0	0	0	0	0.862584	0	0	6.82205	0	3.01668	0	0.531201	0	0	0	0	0	0	0	0
S417_Peptococcus	0	0	0	0	0	0	0	0	0	0	0	0	0	0	0	0	0	0	0	0	0	0	0	0	0	0	0	0	0	0	0	0	0	0	0	0	0	0	0	0	0	0	0	0
S418_Peptococcus	0.0869334	0	0	0	0	0	0	0	0.0820585	0.0929427	0	1.4345	0	0	0	0	0.500708	0.0845443	0	0	0	0	0.113093	0.430843	0	0	0	4.73311	0	0	0	0	0	0.0982252	0	0	0	1.51221	0	8.45851	0	0	0	0
S419_Peptococcus	0	0	0	0	0	0	0	0	0	0	0	0	0	0	0	0	0	0	0	0	0	0	0	0	0	0	0	0	0	0	0	0	0	0	0	0	0	0	0	0	0	0	0	0
S420_Desulfitobacter	0	0	0	0	0	0	0	0	0	0	0	0	0	0	0	0	0	0	0	0	0	0	0	0	0	0	0	0	0	0	0	0	0	0	0	0	0	0	0	0	0	0	0	0
S421_Acidaminococcus	0	0	0.213171	0	0	0	0	0	0	0	0	0	0	0	0	0	0	0	0	0	0	0	0	0	0	0	0	0	0	0	0	0	0	0	0	0	0	0	0	0	0	0	0	0
S422_Acidaminococcus	0	0	0	0	0	0	0	0	0	0	0	0	0	0	0	0	0	0	0	0	0	0	0	0	0	0	0	0	0	0	0	0	0	0	0	0	0	0	0	0	0	0	0	0
S423_Acidaminococcus	0	0	5.01991	0	0	0	2.49969	0	0	0	0	0	0	0	0	0	0	0	0	0	0	0	0	0	0	0	0	0	0	0	0	0	0	0	0	0	0	0	0	0	0	0	0	0
S424_Allisonella	0	0	0.565623	0	0	0	0	4.19904	0	0	0	0	0	0	0	0	0	0	0	0	0	0	0	0	0	0	0	0	0	0	0	0	0	0	0	0	0	0	0	0	0	0	0	0
S425_Dialister	0	0	0	0	2.03778	3.63444	0	12.0204	1.60703	6.96892	7.35303	9.0883	0	10.4124	14.1927	0.140781	17.8885	0	0	0	11.2152	0.370244	0	0	0	0	11.9203	1.29874	3.67374	3.80629	6.14597	0	0.894367	13.5667	0	0	9.27728	1.66725	10.3997	0	8.9278	4.90526	2.39196	2.05013
S426_Dialister	0	0	1.36084	0	0	0	0	0	0	0	0	0	0	0	0	0	0	0	0	0	0	0	0	2.21686	0	0	0	0	0	0	0	0	0	0	0	0	0	0	0	0	0	0	0	0
S427_Dialister	0	0	0	0	0	0	0	0	1.43565	0	0	0	0	0	0	0	0	0	0	0	0	0.0616065	0	0	0	0	0	0	0	0	0	0	0	0	0	0	0	0	0	0	0	0	0	0
S428_Dialister	0.0546101	0	0	0	0	0	0	0	0	0	0	0	0	0	0.0254575	0	0	0	0	0	0	0	0	0	0	0	0	0	0	0	0	0	0	0	0	0	0	0	0	0	0	0	0.0427391	0
S429_Dialister	0	0	0	0	0	0	0	0	0	0	0	0	0	0.0263882	0	0	0.098882	0	0	0	0	0	0	0	0	0	0	0.0853964	0.0765639	0	0	0	0	0	0	0	0	0	0	0	0	0	0.153646	0
S430_Dialister	0	0	0	0	0	0	0	0	0	0	0	0	0	0	0	0	0	0	0	0	0	0	0	0	0	0	0	0	0	0	0	0	0	0	0	0	0	0	0	0	0	0	0	0
S431_Megasphaera	0	22.634	0	0	11.8751	0	0	0	0	0	0	0	0	0	0	0	0	0	0	0	0	0	0	0	0	0	0	0	0	0	0	0	0	0	0	0	0	0	0	0	0	0	0	0
S432_Megasphaera	0	0	0.0922323	0	0	0	0	0	0	0	0	0	0	0	0	0	0	0	0	0	0	0	0	0	0	0	0	0	0	0	0	0	0	0	0	0	0	0	0	0	0	0	0	0
S433_Megasphaera	0	0	0	0	0	0	0	0	0	0	0	0	0	0	0	0	0	0	0	0	0	0	0	0	0	0	0	0	0	0	0	0	0	0	0	0	0	0	0	0	0	0	0	0
S435_Megasphaera	0.0908545	0.203519	0.133653	0	0.0924617	0.164367	1.18299	0.107248	0.153518	0.170476	0.146637	0.0959262	0.127812	0.127441	0.12675	0.150416	0	0.138169	0.129881	0.0904936	0	0.171024	0.0824646	0	0.165826	0	0.107535	0.164795	0	0	0.122193	0	0.149984	0.110659	0	0.141278	0.185402	0	0.0835163	0.155053	0.161714	0.175155	0.141334	0.10908
S436_Megasphaera	0	0	0	0	0	0	0.375798	0	0	0	0	0	0	0	0	0	0	0	0	0	0	0	0	0	0	0	0	0	0	0	0	0	0	0	0	0	0	0	0	0	0	0	0	0
S437_Megasphaera	0	0	0	0	0	0	0	0	0	0	0	0	0	0	0	0	0	0	0	0	0	0	0	0	0	0	0	0	0	0	0	0	0	0	0	0	0	0	0	0	0	0	0	0
S439_Megasphaera	0	0	0	0	0	0	0	0	0	0	0	0	0	0	0	0	0	0	0	0	0	0	0	0	0	0	0	0	0	0	0	0	0	0	0	0	0	0	0	0	0	0	0	0
S440_Mitsuokella	0	0	0	0	0	0	0	0	0	0	0	0.0573294	0	0	0	0	0	0	0	0	0	0	0	0.0619793	0	0	0	0	0	0	0	0	0	0	0	0	0	0	0	0	0	0	0	0
S441_Mitsuokella	0	0	0	0	0	0	0	0	0	0	0.0419012	0	0	0.0355202	0	0	0	0.0309017	0.0406234	0	0	0	0	0	0	0	0	0	0	0	0	0	0	0	0	0	0	0	0	0	0	0	0	0
S442_Mitsuokella	0	0	0	0	0	0	0	0	0	0	0	0	0	0	0	0	0	0	0	0	0	0	0	0	0	0	0	0	0	0	0	0	0	0	0	0	0	0	0	0	0	0	0	0
S443_Papillibacter	0	0	0	0	0	0	0	0	0.0332053	0	0	0.0301293	0	0	0.0254575	0.0427249	0.04138	0	0	0	0.0576073	0	0	0	0	0	0	0	0	0	0	0	0	0	0	0	0.0377728	0.0358219	0	0.0369069	0	0	0	0.0349061
S444_Papillibacter	0	0	0.0387033	0	0	0	0.0389668	0	0	0.0367591	0.0282248	0.0301293	0.0278661	0	0.0254575	0.0427249	0.04138	0	0	0	0	0	0	0	0	0	0	0.0456437	0	0	0.0357454	0	0	0	0	0	0	0	0	0	0	0	0.0398718	0.0349061
S445_Papillibacter	0	0	0.0387033	0	0	0	0.0389668	0	0	0.0367591	0.0282248	0.0301293	0.0278661	0	0.0254575	0.0427249	0	0.0256212	0	0	0	0	0	0.0359413	0.0449432	0	0	0	0	0	0	0	0	0	0.211583	0	0	0	0	0	0	0	0	0.0349061
S446_Papillibacter	0	0	0.0387033	0	0	0	0	0	0	0	0	0	0	0	0	0	0.04138	0	0	0	0	0	0	0	0.0449432	0	0	2.51868	0	0	0	0	0	0	0	0	0	0	0	0.0369069	0	0.0430327	0	0.0349061
S447_Papillibacter	0	7.20316	0.0387033	0	0.549998	0.863553	0.0734605	0.941472	0.0332053	3.03501	0.0282248	0.66127	0.362023	0.215492	0.0254575	0.768017	0.04138	0.256219	10.9327	4.49324	0.902945	0	0.0288357	0.556689	0.0621624	0.0294405	3.03055	8.64055	0	0.0611403	0.662842	0.344879	0.028829	6.5797	5.52799	0.11121	5.92403	0.469274	0.138412	4.19815	0.468966	0.200356	2.58411	1.85223
S448_Papillibacter	0	0	0	0	0	0	0	0	0	0	0	0	0	0.0263882	0.0254575	0.0427249	0	0	0	0	0.0576073	0	0	0	0	0	0	0.186007	0	0	0.0357454	0	0	0	0	0	0.0377728	0	0	0	0	0	0	0
S449_Papillibacter	0	0	0.0387033	0	0.0384995	0	0	0	0	0	0.0282248	0	0.0278661	0.0263882	0.0254575	0.0427249	0	0	0	0	1.58255	0	0.0288357	2.22636	1.46023	0	0	1.13918	0	0.0611403	0.0357454	0	0	0.0286868	0	0.0443305	0.0377728	0.0358219	0	0.453472	0	0.370483	0.31691	0.0349061
S450_Papillibacter	0	0	0.0387033	0	0	0	0.0389668	0	0	0.0367591	0	0.0301293	0	0.0263882	0	0	0	0	0	0	0.0576073	0	0	0	0	0	0	0.0456437	0	0	0.0357454	0	0	0	0	0.0443305	0	0.0358219	0.0307898	0.0369069	0.0531671	0	0	0.0349061
S451_Papillibacter	0.0312631	0.0363172	0.0387033	0	0.0384995	0	0.0389668	0.0287946	0.0332053	0.0367591	0.0282248	0.0301293	0.0278661	0	0	0	0	0.0256212	0.0302705	0.0288172	0.0576073	0.0361956	0	0.0359413	0.0449432	0	0.0373327	0.0456437	0	0.0611403	0.0357454	0	0.028829	0.0286868	0.0313935	0.0443305	0.0377728	0.0358219	0.0307898	0.0369069	0	0.0430327	0	0.0349061
S452_Papillibacter	0	0.599178	0.0387033	0	0.0384995	0.0432184	0.0389668	0.0287946	0.609386	0.249675	0.0282248	1.07517	0.0278661	0.0263882	0.0254575	0.0427249	0.04138	0.0256212	0.0302705	0.0647703	0.0576073	0.0361956	0.0288357	0.0359413	0.0449432	0	0.202736	0.0456437	0	0	0.0357454	0.0550708	0	0.0286868	0.0313935	0.0443305	0.119154	0.0358219	2.15121	0.0369069	0.0531671	0.0430327	0.165676	0.0349061
S453_Papillibacter	16.5267	17.8828	13.4708	0	12.1335	12.0656	12.439	11.5258	0.0415445	11.9831	17.194	0	12.2861	11.8084	13.7332	14.2276	9.36084	12.2418	0	15.037	13.983	0	15.1689	12.3216	14.4394	5.5068	0	0	0	16.8759	12.6629	23.9003	3.76115	0	0	16.8211	0	19.4722	1.73857	13.4431	18.7922	12.8062	17.3392	0
S454_Papillibacter	0	1.88579	0.0387033	0	0.260522	0.0432184	0.0389668	0.547998	1.23918	2.46505	0	1.57987	0.340388	0.16742	8.61854	0.52562	0.04138	5.72308	0.0302705	1.46774	1.75936	9.20663	0.119303	0.584159	0.0449432	4.65402	0.758825	0.0456437	0	6.15189	0.0357454	0.0550708	0.028829	0.157712	0.0686311	0.0443305	2.80807	0.0358219	3.74778	0.0369069	0.0531671	0.0430327	7.97698	0.0349061
S455_Papillibacter	0	0	4.31571	0.0317533	5.43641	8.44341	6.15713	0.0287946	0	5.20368	0	5.61767	2.84466	0.0263882	0	0	2.61017	0	0	0	6.76556	0.0361956	0	0.879173	0	0	0	7.01464	1.19913	0	6.88523	1.13551	1.6684	0	6.89096	8.88346	1.16723	0.0358219	7.75755	1.66505	7.42019	5.16788	10.6892	6.54254
S456_Papillibacter	0	0	0.0387033	0	0	0	0	0	0	0.0367591	0	0	0.0278661	0	0	0	0	0	0	0	0	0	0	0	0	0	0	0.0456437	0.0336874	0	0	0	0	0	0	0	0	0	0	0	0	0.0430327	0	0.0349061
S457_Papillibacter	10.7238	10.658	0.0387033	0	0.0384995	0	0.0389668	3.5502	5.83426	0.0367591	0.0282248	0.0301293	0	0	0	0	0	0.0256212	0.0302705	12.1821	5.47254	3.20947	0.0288357	1.3461	0.290881	0.802732	0	0.0456437	0	0.898032	0.0357454	3.24884	2.17056	1.69398	2.27044	0.0443305	0.0377728	1.14985	4.16604	0.0369069	0	0.0430327	3.27377	0.0349061
S459_Papillibacter	0	2.78919	0.0387033	0	1.15036	0.731041	0.0389668	0.0841189	0	0.430343	0.0282248	1.49101	0.0747854	0.780231	2.65991	1.76258	0.402316	0.0256212	0.0340303	0	2.21601	0	0.0288357	0	0.660089	0	2.01527	0.0456437	0	2.42879	0.0357454	0.289961	0	0.249644	0	0.24736	0	1.02302	0.151064	0.53389	0.0531671	0.0430327	0.0398718	1.13296
S460_Papillibacter	0	11.8842	2.08641	4.06678	4.9178	2.75446	1.87534	4.33733	0.0332053	2.49258	0.0282248	5.17489	0.611213	6.03465	3.29302	2.23898	1.25022	4.07887	2.99883	9.07731	6.75404	5.34804	0.0288357	0.909031	5.78186	0.0294405	1.71972	0.341789	1.27741	6.08136	1.80682	2.80423	0.712351	3.38559	1.92626	0.724578	5.00564	3.5963	1.37721	0.946436	1.77854	0.712725	1.9507	3.38537
S461_Papillibacter	0.0312631	0.788887	0.0387033	0.0317533	0.0384995	0.0432184	0.0389668	0.0601456	0	0.0367591	0	0.0301293	0	0.711784	0.0254575	0.326444	0	0	0.142624	0.0288172	1.69906	1.89604	0	0.0359413	0.264496	0.0294405	0.332687	0.0456437	0.0336874	0.0611403	0.401523	0	0	0	0.0313935	0.290152	0	0.0358219	0.0307898	0.0369069	0.0531671	0.0430327	0.0398718	0.0349061
S462_Papillibacter	2.26194	0	0.0387033	6.91285	1.71373	5.0218	2.01107	2.56894	0.584588	0.0367591	0.473372	4.7757	4.70219	0.0263882	5.45277	2.52989	5.60415	2.89518	0.301281	0	1.76944	4.46369	0.711731	0.0359413	1.70449	6.03411	5.58726	1.24836	7.18956	4.41949	1.72975	0	0.028829	0.0286868	0.0313935	0.625154	5.09366	0	2.47168	0.0369069	0.161812	0.0430327	3.22473	1.69726
S463_Papillibacter	7.95893	0	0.98135	9.03896	4.57126	5.14346	4.3799	2.54671	10.4111	0.0367591	6.82738	4.65343	7.3863	5.57006	7.98499	6.82841	4.38871	7.59082	9.69111	0	5.04633	5.44561	3.32093	2.313	4.88254	12.2315	1.37183	4.64205	14.7651	9.80942	4.07906	0.0550708	10.1645	6.56565	0	2.97164	8.17973	0.0358219	7.76711	0.458805	2.05445	0.223798	4.63617	4.53139
S464_Papillibacter	0	0	0.0387033	0	0	0	0.0389668	0	0	0.0367591	0	0	0.0278661	0	0.0254575	0.0427249	0	0	0	0	0.0576073	0	0	0.0359413	0.0449432	0	0	0.0456437	0	0	0.0357454	0	0	0	0	0.0443305	0.0377728	0	0	0.0369069	0	0.0430327	0	0.0349061
S465_Papillibacter	9.11516	7.85044	5.05223	0	5.7773	7.53627	5.59748	5.55259	0.0332053	6.12626	9.12211	0.0301293	7.60322	6.43565	10.1486	9.8294	7.33573	6.67207	3.95236	9.18687	7.9522	0	9.47066	7.56125	7.23217	2.44065	0	0.545032	0.0336874	10.2	5.87192	7.88226	1.85122	2.87762	2.46641	9.22722	1.66622	8.25944	8.52213	9.41303	7.45877	9.03612	9.22759	2.60417
S466_Papillibacter	0	0	1.44324	0	4.43241	0	0	0	0	5.34066	0	0.109345	0	0	0	0	0	0	0	0	6.98642	0	0	0.342331	3.11157	0	0	0.899396	0	0	0	0.0550708	0	0	0	0	0	0	0	2.54543	0	0.945117	0	4.11103
S467_Papillibacter	0	0	0	0	0.0384995	0	0	0	0	0	0	0	0	0	0	0	0	0.0256212	0	0.0314301	0	0	0	0	0	0	0	0	0	0	0	0	0	0	0	0	0.0377728	0	0	0	0	0	0.0398718	0
S468_Papillibacter	0	0	0	0	0	0	0	0.0287946	0	0	0	0	0	0	0	0	0	0	0	0	0	0.0361956	0	0	0	0	0	0	0	0	0	0	0	0	0	0	0	0	0	0	0	0	0	0
S469_Papillibacter	8.3012	5.56526	0.0387033	0.0317533	0.0384995	0.0432184	0.0389668	0.613673	2.98973	2.10379	0.892711	0.0301293	0.0278661	0.0263882	0.0254575	0.0427249	0	0.153323	0.0302705	3.9679	1.96697	1.88383	0.0916257	0.314063	0.311266	0.0402119	0	0.263862	0.0336874	0.646176	0.0357454	4.30657	1.51863	0.489724	1.54004	0.0443305	0.0377728	1.12376	1.99009	0.0369069	0.0531671	0.0430327	0.75806	0.438179
S470_Papillibacter	7.77362	0	0.0387033	9.40449	2.31234	3.91681	3.01173	0.0287946	8.01753	0.0367591	7.0346	0.0301293	3.84743	2.77983	2.73728	4.7406	2.43129	6.68614	5.74813	0	3.92401	8.49648	2.77021	0.528114	2.07378	7.15013	0.992897	3.28311	0.0336874	0	2.91066	0	6.41063	1.99774	0.0313935	4.85074	0	0.0358219	5.72873	0.114958	0	0.0430327	4.52593	2.0866
S471_Papillibacter	0	0.0363172	0.0387033	0	0.0384995	0	0.0389668	0	0.0332053	0.0367591	0.0282248	0.0301293	0	0.0263882	0	0	0	0.0256212	0.0302705	0	0	0	0.0288357	0.0359413	0.0449432	0	0	0.0456437	0.0336874	0	0	0	0	0	0.0313935	0	0	0	0	0.0369069	0	0	0	0.0349061
S472_Phascolarctobac	0	0	0	0	0	0	0	0	0	0	0	0	0	0	0	0	0	0	0	0	0	0	0	0	0	0	0	0	0	0	0	0	0	0	0	0	0	0	0	0	0	0	0	0
S473_Phascolarctobac	0	0	0	0	0	0	5.55697	0	0	0	0	0	0	0	0	0	0	0	0	0	0	0	0	0	0	0	0	0	0	0	0	0	0	0	0	0	0	0	0	0	0	0	0	0
S474_Phascolarctobac	0	0	0	0	0	0	3.98133	0	0	0	0	0	0	0	0	0	0	0.26367	0	0	0	0	0.0288357	0	0	0	0	0	0	0	0	0	0	0	0	0	0	0	0	0	0	0	0	0
S475_Phascolarctobac	21.6308	24.343	1.68604	0	0.0691069	16.2287	0.0389668	0	0	11.1956	0	0	0	0	0.0398609	15.8364	8.34221	0	20.7168	21.3884	0	17.846	13.4491	10.6743	13.7458	0	0	12.7252	0	0	0.0714092	17.9768	19.724	0	0	14.0067	0	17.7458	0	0.068984	0	0	0.318421	6.26592
S476_Phascolarctobac	0	0	0	0	0.0534326	0	0	0	0	0	0	0	0	0	0	0	0	0	0	0	0	0	0	0	0	0	0	0	0	0	0	0	0	0	0	0	0	0	0	0	0	0	0	0
S477_Succiniclasticu	0	0	0	0	0	0	0	0	0	0	0	0	0	0	0	0	0	0	0	0	0	0	0	0	0	3.51187	0	0	0	0	0	0	0	0	0	0	0	0	0	0	0.915452	0	0	0
S478_Veillonella	0.966814	0.294216	0.121442	2.54689	0.198014	0	1.84593	1.53284	7.04032	0.586606	8.01684	1.1972	4.05979	3.4088	1.14707	0.384528	1.86675	0.681518	6.047	0.0736365	1.22152	14.4769	0	0.137747	0.508106	1.36861	2.27381	0	9.01456	0	1.05695	0.274616	0.292409	1.67387	4.75557	0.850274	1.26685	0.219894	7.68962	0.363204	0.453214	0.719306	0.700121	0.164469
S479_Veillonella	1.00631	0.12505	0.0850164	0.886858	0.133871	0	3.40555	3.11421	13.4396	2.22696	3.15595	2.08768	3.49534	5.03064	1.82814	1.19484	0.528083	0.1421	5.97794	0	1.50261	13.5167	0.123381	0	0.879893	5.25749	0.768075	0	5.1895	0	1.37005	0	0.161162	1.53514	4.66841	0.774213	1.18702	0.182824	3.37422	0.568787	0.330071	1.00286	0.822859	0
S480_Anaerosinus	0	0	0	0	0	0	0	0	0	0	0	0	0	0	0	0	0	0	0	0	0	0	0	0	0	0	1.24808	0	0.114174	0	0	0	0.578803	0	0	0	0	0	0	0	0	0	0	0
S481_Ruminococcus	1.56668	13.7006	0	0	0	0	0	0	0	0	0	0	0	0	0	0	0	0.0256212	0	0	0	11.3188	0	0	0	0	0	0	0.0336874	0	0	0	10.672	0	0.0313935	0	0	0	0	0	0	0	0	0
S482_Roseburia	0	0	0.987009	0	4.29208	1.06187	0.232238	0	0.0332053	0.0367591	0	4.03509	1.6089	0	0	0	0	0	0	0	4.74312	0	2.63894	0	1.46901	0.0294405	0	0.0456437	7.04082	0	0.503306	0	0	0	0.0313935	2.86156	3.35086	3.47091	0	1.79936	0	0.0430327	2.94281	2.56169
S483_Lachnospiraceae	0	0	0	0	0	0	0	0	0	0	0	0	0	0	0	0	0	0	0	0	0	0	0.0288357	0	0.0449432	0	0	0.456422	0	0	0	0	0	0	0	0	0	0	0	0.0369069	0	0.0430327	0	0
S484_Ruminococcus	0.0312631	0.0363172	9.12267	0.0317533	3.57016	0.350306	2.41999	0.0287946	0.0332053	5.50403	0.0282248	0.0301293	0.0278661	0.393721	1.37666	2.50156	0.04138	0.0256212	0.0302705	0.499587	2.05415	0.0361956	3.5887	1.38983	7.3909	0.0294405	0.48264	7.51949	0.0336874	0.0611403	1.6835	5.93809	0.028829	0.0286868	0.0313935	0.0443305	0.146072	0.0358219	0.133772	2.34218	3.82714	5.87813	0.209218	3.82054
S485_Papillibacter	0	0	0.0387033	0	0	0	0.0389668	0	0	0.0367591	0	0	0	0.0263882	0	0	0	0	0	0	0	0	0	0	0.0449432	0	0	0.0456437	0	0	0.0357454	0	0	0	0	0	0	0	0	0.0369069	0	0.0430327	0	0
S486_Caloranaerobact	0	0.981447	0.501234	0	0	0	0.184172	0	0	1.42801	0	0.103799	0	0.330205	1.54213	0.552313	0.236506	1.06856	0	1.24746	0.157827	0	1.57913	0.606755	0	0	0	0.760233	0	0	0.394818	1.03593	0	0	0	0	0.200473	0	0	1.4704	0.685467	0.603981	0	0
S487_Clostridium	0.189537	0.79039	0.220802	0.620022	0.168686	0.490077	0.0383764	0.434354	0.0456245	0.366005	0.0277971	0.059263	0.152724	0.0259884	0.406283	0.0420775	0.0871149	0.049971	0.0976202	0.161564	0.175161	0.296903	0.628256	0.0353967	0.351589	0.19963	0.275769	0.568635	0.033177	0.454102	0	2.71202	0.389096	0.0282522	0.559473	0.592068	1.14894	0	0	0	0	0.0423807	0.367244	0.147809
S488_Bryantella	0	0	0	0	0	0	0	0	0	0.0362022	0	0	0.0559905	0.0437494	0.0416223	0.0625713	0	0	0	0	0	0	0	0	0	0	0	0	0	0	0	0	0	0	0	0	0	0	0	0	0	0	0	0
S490_Ruminococcus	0.0312631	0.0363172	0	0.0317533	0.0384995	0	0.0389668	0	0	0	0.0282248	0.0301293	0.0278661	0.0263882	0.0254575	0.0427249	0.04138	0	0.0302705	0.0288172	0	12.7602	0	0.0359413	0.0449432	0.0294405	0	0	0.0336874	0	0.0357454	0	0.028829	0	1.47688	0.0443305	0.0377728	0	0.0307898	0.0369069	0	0.0430327	0	0
S492_Subdoligranulum	1.54043	11.0165	0	0.0312722	0	0	0.0383764	0.0283583	0	1.69625	0	0.0296728	0	0.622717	0.0744166	0.0420775	0.0958097	0.620055	0.748536	13.5146	0.847675	1.93237	0.0617234	2.5602	0.0442622	0.0289945	0	0.0449521	3.61322	0	0.0352038	1.60618	0.878605	0.0282522	0.113191	0	0	0.0352791	0.0303233	0.0363477	0	0.0423807	0.0392677	0.0343773
S493_Dorea	0	0	0.0381169	0.0312722	0	0	0.400872	0.238789	0.0327022	0	0	0.0296728	0.0274438	0.0259884	0.0250718	0.161824	0.065542	0.025233	0.0298119	0	0.0567344	0	0	0	0	0.0289945	0.040248	0.0449521	0	0	0.0352038	0	0.0283922	0	0.0309178	0	0.0598125	0	0.0817577	0	0	0	0.0392677	0.0343773
S494_Roseburia	6.38768	0.205423	0	0	1.08619	0.0432184	0.0389668	0.0287946	3.03011	1.28519	0.0282248	0.0301293	0.0278661	0.155097	2.75332	0.0427249	0	0.0256212	0.0302705	0	0.402612	0.249351	4.0035	0.223306	0.962412	0	1.12776	0.775371	0.570002	0.548547	0.0357454	0.0550708	0	0.0286868	0.0313935	0.0443305	0.0377728	0.251751	0.0307898	2.1955	0.0531671	0.0430327	0.125784	0.174486
S495_Lachnospiraceae	0.0312631	0	0	0	0.0384995	0	0	0	0	0	0	0	0.0278661	0	0.0254575	0	0	0	0	0	0	0	0.0288357	0	0	0	0	0	0	0	0	0	0	0	0	0	0	0	0	0	0	0	0	0
S496_Ruminococcus	0	0	0	0	0	0	0	0	0	0	0	0	0	0.0263882	0.0254575	0.0427249	0	0	0	0	0	0	0.0288357	0.0359413	0.0449432	0	0	0	1.7056	0	0	0	0	0.0286868	0	0	0	0	0	0	0	0	0	0
S497_Caloranaerobact	0	0	1.20322	0	0.944275	0	0.257662	0	0	1.41976	0	0.150217	0	0.214586	0	0	0	0	0	0	1.76881	0	0	0.996024	1.36294	0	0	1.13475	0	0	0.660589	0	0	0	0	0.467826	0	0.961915	0	1.42858	0	0.423683	1.75955	0.732241
S498_Papillibacter	0	0	0.0387033	0	0	0	0.0389668	0	0	0	0	0	0	0	0	0	0.04138	0.0256212	0	0	0	0.0361956	0.0288357	0	0	0	0	0.0456437	0	0	2.13949	0	0	0	0	0.0443305	0	0	0	0	0.0531671	0.0430327	0	0
S499_Papillibacter	0	0	0.0387033	0	0	0.0432184	0.0389668	0	0	0.0367591	0	1.16527	0	0	0	0.0427249	0	0	0	0	0.0576073	0	0	0.0359413	0.0449432	0	0	0.0456437	0	0	0	0	0	0	0	0	0	0	0	0.0369069	0.0531671	0.0430327	0.0398718	0
S500_Papillibacter	0.0312631	0	0.0387033	0.0317533	0.0384995	0.0432184	0.0389668	0	0	0.0367591	0	0.0301293	0.0278661	0.0263882	0.0254575	0	0.04138	0.0256212	0	0.0288172	0.0576073	0	0	0.0359413	0.0449432	0	0.360878	0.0456437	0.0336874	0	0.0357454	0.0550708	0	0.0286868	0	0.0443305	0.0377728	0.0358219	0.26172	0.0369069	0	0	0.0398718	0
S501_Acetivibrio	0	0	0	0	0	0	0	0	0	0	0	0	0	0	0	0	0	0	0	0	0	0	0	0	0	0	0	0	0	0	0	0	0	0	0	0	0	0	0	0	0	0	0	0
S502_Clostridiaceae	0	0	0.304468	1.27692	0.0379162	0	2.96485	0.801903	9.1783	0.358168	0.0277971	2.35283	4.02969	0.805061	9.49279	5.21461	4.44143	2.33128	4.24149	0	4.45582	0	0.0283988	0.0353967	0.343027	0.0289945	3.32843	0.440452	1.18776	0	0.105718	0	0.153987	0.449319	1.79078	0.530181	0.0372005	0.565977	3.30577	0.0490803	0.894809	0.156608	0.141909	1.08155
S503_Coprococcus	0	0	0	0	0	0	0.0389668	0	0	0	4.03235	0	0	0	0	0	0	0	0	0	0	0	0	0	0	0	0	0.0456437	0	0	0	0	0	0	0	0	0	0	0	0	0	0	0	0
S504_Anaerotruncus	0	0.85002	0.880394	0	0.44429	0.61124	0.938288	0.0283583	0	0.305396	0.192669	2.63124	0.0274438	0.0259884	0.0250718	1.17686	2.44492	1.17187	0.0298119	0	1.08621	0	0.894593	0.400347	0.191612	0	0	0.660617	0	0.060214	0.442574	0.670047	0	0.262182	0	0.490224	0.55701	0.622618	0.910587	0.0978402	0.95245	0.513358	0.392521	0.616922
S505_Dehalobacter	0	0	0	0	1.6941	0	0	0	0	0	0	0	0	0	0	0	0	0	0	0	0.394128	0	0	2.39021	4.20689	0	0	0.223249	0	0	0	0	0	0	0	0.20582	0.372303	0	0	0	0	0.59473	3.10144	1.0452
S506_Fusibacter	0	0	0.107138	0	0	0	0	0	0	0	0	0	0	0	0	0	0	0	0	0	0	0	0	0	0.152885	0	0	0.190006	0	0	0.107099	0	0	0	0	0.155324	0	0	0	0.526249	1.61359	1.5112	0	0
S507_Hespellia	0	0	0	0	0	0	0	0	0	0	1.29227	0	0.0590403	0	0	0.0802351	0	0	0	0	0	0	0.0407832	0	0	0	0	0.34971	0	0	0	0	0	0	0	0	0.293394	0	0	0	0	0	0	0.754822
S508_Ruminococcus	5.53183	0.0363172	0.0387033	0.0317533	0.0384995	0.0432184	0.0389668	0.0287946	0.0332053	0.455523	0.0282248	0.0301293	0.0278661	0.0263882	0.0254575	0.0427249	0.04138	0.0256212	0.0302705	2.0875	0.953479	3.15533	0.0288357	0.0359413	0.0449432	0.0294405	0.0373327	1.08418	2.57516	0.0611403	0.0357454	0.0550708	0.028829	0.0286868	0.0313935	0.0443305	0.0377728	0.0358219	0.0307898	0.0369069	0.0531671	0.0430327	0.0398718	0.0349061
S509_Ruminococcus	0	11.9124	0.0387033	0	0	0.0432184	0	0.0287946	0	0.0367591	0.0282248	0.0301293	0	0	0.0254575	0	0	0.0256212	2.74564	0.0288172	0	0	0.0288357	0.0359413	0.0449432	3.33438	0	0.0456437	0	0	0	0	0.028829	0	0.0313935	0	0	0	0	0.0369069	0	0	0	0
S510_Acetivibrio	0	0	0	0	0	0	0	0	0	0	0	0	0	0	0	0	0	0	0	0	0	0	0	0	0	0	0	0	0	0	0	0	0	0	0	0	0	0	0	0	0	0	0	0
S511_Sporobacter	0	0	0	0	0	0	0	0	0	0	0	0	0	0.0259884	0	0	0	0	0	0	0	0	0	0.0353967	0	0	0	0	0	0	0	0	0	0	0	0	0	0	0	0	0	0	0	0
S512_Anaerotruncus	0	0	0	0	0	0	0	0	0	0	0	0	0	0	0	0	0	0	0	0	0	0	0	0	0	0	0	0	0	0	0	0	0	0	0	0	0	0	0	0	0	0	0	0
S513_Papillibacter	0.0312631	0	0	0	0	0	0.0389668	0	0	0.0367591	0.0282248	0.0301293	0	0.0263882	0	0	0	0.0256212	0	0	0.0576073	0.0361956	0	0	0	0	0.0373327	0	0	0	0	0	0.028829	0	0	0	0.0377728	0	0	0	0	0	0	0
S514_Eubacterium	8.88134	0	0.774877	0.0317533	0.0384995	0.0432184	0.0389668	10.7454	0	0.0367591	0.0282248	0.0301293	0.0278661	0	0.0254575	8.35967	0.04138	0.0256212	0.0302705	0.0288172	0.0576073	0.0361956	0.0288357	0.0359413	0.0449432	0.0294405	0.0373327	0	0	0	0.0357454	0.0550708	0	0.0286868	0	0.0443305	0	0.0358219	0	0.0369069	0.0531671	0.0430327	0.0398718	1.31334
S515_Acetivibrio	0	0	0.0381169	0	0.0379162	0	0	0	0	0.0362022	0.0277971	0.0296728	0.0274438	0	0	0	0.0407531	0.025233	0	0	0	0	1.0164	0.0353967	0	0	0	0.163038	0	0	0.0352038	0.0542364	0	0	0	0.0436588	0	0.0352791	0	0.0363477	0.307615	0.480674	0.0392677	0.0343773
S517_Anaerotruncus	0	0	0	0	0	0	0.0383764	0	0	0	0	0	0	0	0	0	0	0	0	0	0	0	0	0	0	0	0	0	0	0	0	0	0	0	0	0	0	0	0	0	0	0	0.0392677	0
S518_Coprococcus	0	0	0.0387033	0	0.0384995	0.0432184	0.0389668	0	0	0	0	0.0301293	0.0278661	0.0370511	0	0	0	0.031762	0.0572911	0	0.0576073	0.0552851	0	0.0359413	0	0	0	0	0	0	0.0357454	0	0	0	0	0.0443305	0	0.0358219	0	0.0369069	0	0.0430327	0	0.0349061
S520_Papillibacter	0	0	3.11772	0	0	0	0	0	0	0	0	0.0301293	0	0	0.0254575	0.0427249	0	0	0	0	0	0	0	0	0	0	0	0.0456437	0	0	0.0357454	0	0	0	0	0	0	0	0	1.77571	0	0	0	0.0349061
S521_Papillibacter	0	0	7.29827	0	6.56261	0	1.44067	0	0	7.15211	0	0	0	0	0	0	2.65555	0	0	0	0	0	0	0	7.49852	0	0	3.65004	0	3.23468	2.22607	0	0	3.65199	0	0	0.477288	3.79862	0	8.17294	7.75193	9.20227	0	10.2498
S522_Papillibacter	0	0	3.70798	0	0	0	0.688087	0	0	0.0367591	0	0.0301293	0.0278661	1.22619	0	0	0.04138	0	0	0	0	0	0.0288357	3.85884	5.67627	0	0	3.13112	0.0336874	0	0.472426	0	0	0	0	0.0443305	0	8.82512	0	0.499625	0.0531671	0.157368	0	6.10747
S524_Eubacteriaceae	0	0	0.0387033	1.74769	0.78075	1.18244	0.36045	1.08256	1.46256	0	1.84273	1.92711	1.64655	1.71085	3.3448	1.96188	3.17088	0	1.0858	3.48962	1.30411	0	1.76209	2.61454	0.0449432	2.16678	1.91879	0.0456437	0	0	0.944175	0.0550708	1.33939	0.45642	0	0.612551	0.709604	0	0	0.0369069	0.635788	0	0.0398718	0.0349061
S525_Ruminococcus	3.44502	4.75561	0.0387033	0.890837	0.0384995	3.69843	0.532112	0.0287946	0.0332053	0.0367591	0.0282248	1.70155	1.4763	2.5181	1.93968	0.553998	0.823724	0.0256212	1.38193	0.0288172	0.0576073	0	0.0288357	0.337742	0.0449432	0.0294405	0.0373327	0.0456437	0.0336874	1.03122	0.0357454	0.0550708	0.028829	0.185008	0.0313935	0.0443305	0.0377728	0.0358219	0.349627	0.0369069	0.0531671	0.0430327	0.0398718	1.27657
S527_Clostridiaceae	6.66556	0	0.0381169	0	0.0379162	0	0.584472	1.27302	0	5.301	0.0277971	0.577428	0	1.17372	0	0	0.0407531	0.273624	0	0	0.724304	0.434197	2.84655	0.0353967	1.00412	0	0.0411473	2.08431	0	0	2.99167	0.0542364	0	0.347569	0.0309178	7.68039	0.0372005	0.356166	0	1.78206	2.48678	1.47394	1.54047	0.0343773
S528_Ruminococcus	0	0.0363172	4.95414	0.307506	0.759166	10.0146	7.34131	9.63642	2.15551	3.21782	3.13529	4.85763	5.37576	8.70546	0.0254575	9.66267	1.87663	1.20494	0.0302705	0	0.0576073	0.0361956	0.627821	0.0359413	1.19612	0.0294405	4.78498	0.0456437	0	0	6.93391	0	0.028829	1.60869	0.193675	5.16785	9.86701	6.61025	0.0307898	0.0369069	0.0531671	0.0430327	5.76756	0.282541
S529_Clostridiaceae	0	0	0.0381169	1.39667	0.0379162	0.0425636	1.37662	0.991119	0.367067	0.45046	0.0277971	1.61633	1.4272	1.62041	2.64497	1.40031	1.97732	1.58124	1.6615	0	0.244484	0	0.0283988	0.0353967	0.0442622	0.840321	1.35136	0.562597	2.86774	0.227867	1.48779	0	0.719849	0.892316	2.99707	0.37826	0.259639	0.0352791	2.34958	0.0363477	0.137377	0.0423807	0.230151	0.0343773
S530_Coprococcus	0	0.634614	0	0	2.26704	0	0	0	0	2.86253	0	0	0	0	0	0	0	0	0	0	1.13307	0.351739	1.15479	0	0	0	0	0	0	0	0	0	0	0	0	0	0	0.421253	0.498379	0	0.407295	0	0	0
S531_Parasporobacter	0	0	0.29704	11.721	6.24971	6.70394	1.51634	0.0368269	0	0	0	4.62643	2.87508	0.0405374	0.0250718	0	1.05888	0	0	0	0	0	0	0	0	0	0	0	0	0	0	0	0	0	0	0	0	0	0.0665925	0	0	0	0	2.81916
S532_Ruminococcus	0	8.25879	0.0387033	2.14494	0	3.21612	0.40977	0.857161	0	0	0.0282248	7.57659	0	3.06983	0	0	0	0.0256212	1.70727	0	5.72475	5.57081	2.12014	0	0.0449432	0.0294405	0	2.68284	0	0	1.09469	0.0550708	0.028829	0.0286868	0	0.215882	0.0377728	5.31551	8.44535	1.20785	4.26731	0.69361	0.428262	0
S533_Ruminococcus	1.23947	2.86213	0.0387033	1.01304	1.47127	1.52088	2.93507	4.37623	5.79877	0	1.13567	2.57599	1.60936	0.709327	5.60599	3.37574	1.14223	0	1.92686	0	0.0576073	0	0.0288357	0.0359413	0.0449432	13.1752	1.35212	0.0456437	9.41361	0.0611403	1.81528	0.0550708	8.40946	2.68283	3.27288	0.0443305	0.0377728	0.0358219	0.0307898	0.0369069	0.381386	0.0430327	0.0398718	0.0349061
S534_Ruminococcus	0	0	0.0387033	0	0	0	0	0	0	0	0	0	0	0	0	0	0	0	0	0	0	0	0.696999	0.0359413	0	0	0	0	0	0	0.0357454	0	0	0	0	0	0	0	0	0.0369069	0	0	0	0
S535_Garciella	0	0	8.41063	0	9.58183	0	0	0	0	0	0	0	0	0	0	0	0.661488	0	0	0	0	0	10.3854	0	0	0	0	12.4753	0	0	6.35386	0	0	0	0	0	0	14.749	0	12.6567	0	13.4475	0	9.52203
S536_Ruminococcus	16.4386	0.0363172	1.28921	11.999	3.90997	2.40926	6.33081	0.0287946	16.3102	2.90487	0.0282248	4.59626	11.7141	0.0263882	8.26939	9.37433	5.5099	0.0256212	0.0302705	0.0288172	5.96272	0	0.240288	0.0359413	1.49081	12.8359	9.63918	4.28727	15.3522	0.0611403	6.84544	1.51656	0.028829	5.31146	0.0313935	2.8771	8.86977	0.350065	7.74796	0.0369069	0.0531671	0.0430327	2.73496	0.0349061
S537_Lachnospiraceae	5.63408	10.8217	9.63148	17.2324	6.12149	10.6773	6.11412	8.14455	10.0347	4.90542	11.5979	10.0464	6.99072	8.23338	8.29999	9.38941	7.47628	10.133	14.0865	5.07533	11.8337	7.79247	11.373	6.1569	5.68703	13.6392	9.32452	8.0878	0.0336874	8.70871	7.19847	12.6267	10.9808	7.57733	9.85803	9.40748	10.914	7.10636	8.31492	7.60476	7.72264	7.73841	9.65447	7.68513
S538_Acidaminococcac	0	0	4.29945	0	6.07007	0	0.0389668	0	0	0	0	0.0301293	0.0278661	0.0263882	0	0	0.689544	0	0	0	0	0	0	0	0	0	0	3.00149	0	0	3.83598	0	0	0	0	0	0	0	0	0	1.65193	2.89248	0	2.44899
S539_Ruminococcus	0.0312631	0.0363172	0.0387033	0.0317533	0.0384995	0.0432184	0.0389668	0.0287946	0.0332053	0	0.0282248	0.0301293	0.0278661	0.0263882	0.0254575	0.0427249	0.04138	0.0256212	0.0302705	0	0.0576073	0	0.0288357	0.0359413	0.0449432	0.0294405	0.0373327	0.0456437	0.0336874	0.0611403	0.0357454	0.0550708	0.028829	0.0286868	0.0313935	0.0443305	0.0377728	0.0358219	0.0307898	0.0369069	0.0531671	0.0430327	0.0398718	0.0349061
S540_Clostridium	0	7.40889	0	0	0.73949	0.205816	0	2.73978	0.0884462	0.49111	0.0277971	0.407994	0.674394	2.49971	0.684064	0.101227	0.1381	3.46074	3.77637	0	1.02412	1.24132	0.323942	0.159275	1.27386	0.169888	0	0.0449521	0.033177	0.31236	0.745351	1.12025	2.52228	0.0656871	0.6495	0.114552	0	1.27476	1.11516	0.0363477	0.126557	0.0423807	0.0392677	0.0343773
S541_Papillibacter	13.9393	14.6317	0.0387033	7.72208	3.66566	8.84769	5.11547	3.66755	6.56033	5.89957	4.60256	6.73933	3.32458	5.97336	8.72199	5.39359	1.6048	6.65005	6.5782	7.53601	4.97165	10.3779	1.09802	1.19263	2.5023	2.13677	4.73542	0.0456437	6.88734	8.02441	2.78624	4.81464	1.8426	7.15138	9.41631	1.66818	4.62698	6.45402	10.8461	0.0369069	2.54039	3.14453	1.61117	1.62232
S542_Subdoligranulum	1.19917	5.37189	0.938704	2.4525	0.769425	1.58516	0.0718314	1.23307	2.22828	2.17444	0.302283	4.09496	0.0274438	0.922244	5.57274	1.05403	0.518894	0.575265	0.299543	2.59115	6.61423	1.47316	3.3462	1.71693	2.48156	0	1.12315	2.2013	0.033177	1.04656	0.688645	1.78782	0.0283922	0.403517	2.33131	1.6868	0.235094	2.22046	2.99096	2.04584	2.06151	2.52357	1.02984	3.87376
S543_Lachnospiraceae	0.0312631	0.0363172	0	0.0317533	3.59365	0	0.0389668	1.5553	0	0.0367591	0.0282248	0.0301293	0	0.0263882	0	0	0	0.0256212	0	0.0288172	0.0576073	0.0361956	0.0288357	0.0359413	0	0.0294405	0	0.717302	0	0	0.0357454	1.60335	0.028829	0.0286868	0	0	0	0.0358219	0.0307898	0.0369069	0.0531671	0.0430327	0	0
S544_Papillibacter	0	0	1.18744	4.03726	3.09665	0	0.635576	1.86376	0	5.46193	0.0282248	0	0	4.33186	1.10621	4.46825	0	0.673469	0.0302705	0	1.49343	0	0	4.68332	7.61325	0	0	0.0456437	0	3.41591	2.22861	0	0	0	0	3.67212	0	6.96128	1.7743	2.02718	2.12561	2.49861	4.07467	2.48974
S545_Papillibacter	0	0	5.49187	0	2.91021	12.7325	7.93115	0	0	3.00583	0	9.75863	6.0436	8.98577	0	0	4.84871	8.14831	0	0	0	0	5.50855	0.0359413	0.512248	0	0	0.548177	7.02079	0.72854	6.33799	0	0	0	0	7.38791	1.38418	0	0	0.0369069	8.26931	4.11337	0	3.16004
S546_Roseburia	0	0	0.655885	2.73256	0.0384995	3.51206	1.02775	0	0	0.0367591	0	2.24362	3.05905	3.53355	0	0	0.435367	0	1.33482	0.0288172	0.818937	0	0.0288357	0	0	0	1.65326	0.322319	0	0	0.0357454	0	0	0	0.0313935	0.0911172	2.40564	0.680334	0.0307898	0.437619	0.897865	0.796788	0.0398718	0.297765
S547_Acidaminococcac	0	0	2.61095	0	0.0384995	0	0.71987	0	0	0.0367591	0.0282248	1.3375	0	0	0	0	0	0	0	0	0	0	0	0.0359413	0.0449432	0	0	0.0456437	0	0	2.18349	0	0	0	0	0	0	0	0	2.09838	0	5.87261	0	0
S548_Papillibacter	0	0.0363172	0.469808	0.0317533	0.0384995	0.195491	0.0389668	0	0	0.0367591	0	0.0301293	0	0.0263882	0.0254575	0.422111	0.04138	0.0256212	0.0302705	0	0.693636	0	0.0288357	0.0359413	0.0449432	0	0.427469	0.0456437	0	0.0611403	0.0357454	0	0	0	0	0.0443305	0	0.0358219	0.284029	0.0369069	0	0.0430327	0.0920875	0.0349061
S549_Anaerotruncus	0	0	0	0	0	0	0	0	0	0	0	0	0	0.0259884	0	0	0	0	0	0	0	0	0	0	0	0	0	0	0	0	0	0	0	0	0	0.0436588	0	0	0.0303233	0	0	0	0	0
S550_Sporobacter	0	0	0.149307	0	0	0	0	0	0	0	0	0.0296728	0	0	0	0	0	0	0	0	0	0	0	0	0	0	0	0.73517	0	0	0	0	0	0	0	0	0	0	0	1.61526	0	0	0	0
S551_Papillibacter	0	0	2.70141	0	0	0	3.87964	0	0	0	0	10.2995	0	0	0	0	0.04138	0	0	0	0	0	0	15.1364	0	0	0	8.41132	0	0	8.17816	13.3036	0	0	0	0	0	0	0	0	0	0	0	9.9619
S552_Papillibacter	0	0	3.63584	0.0317533	0	0	1.67602	0	0	0	0	0.0301293	0	0.0263882	0	0	0.263025	0	0	0	0.0576073	0	0	5.12655	0.0449432	0	0	4.49098	0	0	0.0357454	0	0	0	0	0	0	0.0358219	0	0	0	0	0	0.0349061
S554_Lachnobacterium	0	0	0	0	0	0	0	0	0	0	0	0	0	0	0	0	0	0	0	0	0	0	0	0	0	0	0	4.85045	0	0	6.16389	0	0	0	1.44873	18.9953	0	0	0	1.54495	0	0.234075	0	0
S555_Eubacteriaceae	2.9948	0	1.64761	3.02749	0.83383	1.10864	1.89822	0	3.49478	2.7617	0.0282248	4.8167	1.15745	4.09746	4.04346	0.765561	2.29917	0.0256212	2.45604	0	5.90928	0.0361956	3.18174	2.81209	3.31553	0.0294405	0	0.52061	9.11945	0	0.50447	0.0550708	0	0	0.0313935	2.39988	1.0755	0.890764	2.72978	0.893308	0	0.921077	0.865706	1.39633
S556_Pelotomaculum	0	0	0.642452	0	0	0	0	0	0	0	0	0	0.612312	0	0	0	0	0	0	0	0	0	0	8.18775	0	0	0	0	0	0	0	0	0	0	0	0	0	0	0	0	1.31504	1.76624	0	0
S557_Papillibacter	0	0	0.0387033	0	0.0384995	0	0.0389668	0	0	0	0	0.0583578	0	0.0263882	0	0	0.04138	0	0	0	0	0	0	0.0359413	0	0	0	0.0456437	0	0	0.0357454	0	0	0	0	0	0.0377728	0	0	0.0369069	0	0.0430327	0.608018	0.0349061
S558_Sporobacter	0	0.106172	0.407985	0.974848	0.129152	3.32177	0.986293	0	0	1.89166	0	1.11164	0	2.34186	0.0435839	0	0.614433	0	0.526856	0	4.89278	0	0	0	1.80039	0	3.00178	0.157733	0	3.23301	0	0	0	0	0	1.00713	0	0	3.32964	0.884211	0.614487	1.1007	3.44578	0.695709
S559_Clostridiaceae	0	0	0.484386	0	0	0	0.814071	0	0	0	0	0	0	0	0	0	0	0	0	0	0	0	0	1.3833	0	0	0	0.419079	0	0	0.293116	0	0	0	0	0.432363	0	0	0	0.290193	0.663487	0.631129	0	0
S561_Acidaminococcac	0	0	0	0	0	0	0	0	0	0	0	0	0	0	0	0	0	0	0	0	0	0	0	0	0	0	0	0	0	0	0	0	0	0	0	0	0	0	0	0	0	0	0	0
S562_Acetivibrio	0	0	0.0381169	0.115094	0.173381	0	0.0383764	0	0	0.23093	0.0277971	0.0296728	0.0274438	0.0259884	0	0.131046	0.0407531	0.0893778	0	0.0283805	0	0.140726	0	0.0353967	0.0442622	0	0	14.2326	0.033177	0.117821	0.0352038	0.67378	0.0283922	0.0282522	0	0	0	0	0	0.0363477	0.0695711	0.0423807	0	0.0343773
S563_Roseburia	1.51949	0	0.0387033	0.0317533	0.0384995	0.0432184	0.0389668	0.0287946	0.0332053	0.0367591	3.04856	0.993096	0.221913	0.0263882	0.973869	0.449682	0.41465	0.528437	1.01091	1.04169	0.0576073	0.740564	0.426884	0.439131	0.548057	0.142326	1.83515	0.0456437	1.0083	0.624755	3.87741	0.0550708	0.837655	0.0286868	0.0313935	0.420861	0.0377728	0.0358219	0.858293	0.0369069	0.351664	0.273414	0.0398718	0.313142
S564_Ruminococcus	0	0	0	0	1.30087	0	0.0389668	0	0	0	0.0282248	12.2379	0.0278661	0	0	4.10827	3.57898	0.0256212	0.0302705	8.85944	0	0	0	18.6524	0	0	0	9.22994	0	0	12.2144	0.0550708	0.028829	0	6.16278	0	0.0377728	0.202561	0.0307898	3.69834	0.729743	3.81865	0.0398718	2.72861
S566_Acidaminobacter	0	0	8.79952	0	6.18469	0	0	0	0	0.0817491	0	0	0	0	0	0	0	0	0	0	0	0	0	12.9851	0.0873094	0	0	5.06115	0	0	0	0	0	0	0	0.892114	0	0	0	8.95121	0	10.5161	0	10.0782
S567_Papillibacter	0	0.0363172	0.350064	0.25558	0.665026	0.0432184	0.282971	0	0	0.115264	0	0.162305	0	0.896694	1.76136	2.20229	0.04138	0.0256212	0.0302705	0	0.0678805	0	0	0.669857	1.15455	0	1.53362	1.16841	0	1.3542	0.201148	14.2941	0	0	0	0.951155	0.33387	3.7369	0	13.2333	8.91992	6.85952	1.45563	4.01035
S568_Acetivibrio	0	0	0	0	0	0	0.0383764	0.0283583	0	2.8419	0	0	0	0.226446	0	0	0	0	0	0	0	0	0	2.72268	1.11826	0	0	1.28792	0	0	0.0352038	0	0	0	0.0309178	0.426213	0.0372005	0	0	0.0363477	0.0892201	0.0738638	0	0.629711
S569_Ruminococcus	0	0	0.0387033	0	0	0.0432184	0.0389668	0	0	0	0	0.0301293	0.0278661	0	0	0	0.04138	0	0	0	0.0576073	0	0	0	0	0	0.0373327	0.0456437	0	0	0.0357454	0	0	0	0	0.0443305	0	0	0	0.0369069	0.0531671	0.0430327	0.0398718	0.0349061
S570_Lachnospiraceae	0	0	0.0387033	0	0	0	0	0	0	0.0367591	0	0	0	0	0	0	0	0.0256212	0	0	0	0	0	0.0359413	0	0.0294405	0	0.0456437	0.0336874	0	0	0	0	0	0	0	0	0.0358219	0.0307898	0.0369069	0	0	0	0.0349061
S571_Ruminococcus	0.0312631	0	0.0387033	0	0.0384995	0	0.0389668	0.0287946	0.0332053	0.0367591	0	0.0301293	0	0.0263882	0	0	0.04138	2.48768	0.0302705	0	0.0576073	0.0361956	0	0.0359413	0.0449432	0	0.0373327	0.0456437	0	0.0611403	0.0357454	0	0.028829	0.0286868	0.0313935	0.0443305	0.0377728	0.0358219	2.58973	0.0369069	0.0531671	0.0430327	0.0398718	0.0349061
S572_Sporobacter	0	0	0	0	0	0	0	0	0	0.0881429	0	0	0	0	0	0	0	0	0	0	0	0	0	0	0.0445402	0	0	0.0449521	0	0	0.149328	0	0	0	0	0	0	0.347045	0	0	0	0.0423807	0	0.231368
S573_Papillibacter	0	0	0	0	0	0	0	0	0	0.0367591	0	0	0	0	0	0	0	0	0	0	0	0	0	0.0359413	0	0	0	0.0456437	0	0	0	0	0	0	0	0.0443305	0	0	0	0	0	0	0.0398718	0
S574_Dorea	0	0	0	0	0	0	0	0	0	0	0	0	0	0	0	0	0	0	0	0	0	0	0	0	0	0	0	0	0	0	0	0	0	0	0	0	0	0	0	0	0	0	0	0
S575_Ruminococcus	0.0312631	0.0363172	0.0387033	0.0317533	0.0384995	0.0432184	0.0389668	0.0287946	0.0332053	0.929781	0.0282248	0.0301293	0.0278661	0.0263882	0.0254575	0.0427249	0.04138	0.0256212	0.0302705	0.0288172	0.0576073	0.0361956	0.0288357	0.0359413	0.0449432	0.0294405	0.0373327	0.0456437	0	0	0.0357454	0.0550708	0.028829	0.0286868	0.0313935	0.0443305	0.0377728	0.0358219	0.0307898	0.0369069	0.0531671	0.0430327	0.0398718	0.0349061
S577_Sporobacter	0	0	0	0	0	0	0	0	0	0.397807	0	0	0	0	0	0	0	0	0	0	0	0	0	0.0669847	0	0	0	0	0	0	0	0	0	0	0	0	0	0	0	0	0	0	0	0
S578_Clostridiaceae	0.426591	0.172223	0	0.113689	0.301316	0.199714	0.132812	0.105939	0.0917867	2.28465	0.127912	0.231429	0.0605831	0.14791	0.152539	0.230918	0.120962	0.187285	0.203538	0.302689	0.561902	0.220602	0.204505	0.231411	0.704253	0	0.176316	0.159977	0.16497	0.222634	0.107961	0.450992	0.0778123	0.110352	0.0876014	0.129589	0.137116	0.163198	0.227764	0.264906	0.200251	0.170634	0.151019	0.133458
S579_Roseburia	0.0312631	0.26774	0.0387033	0.0317533	0.0384995	0.0432184	0.0389668	0.0287946	0	0.0367591	0.0282248	0.0301293	0.0278661	0.0263882	1.21495	0.0427249	0.04138	0.0256212	0.0302705	0.0288172	0.0576073	0.105618	0.0288357	0.0359413	0.0449432	0.0294405	0.0373327	0.0456437	0.0336874	0.408607	0.0357454	0.0550708	0.028829	0.0286868	0.0313935	0.0443305	0.0377728	0.0358219	0.0307898	0.0369069	0	0.0430327	0.0398718	0.0349061
S580_Papillibacter	0	0	0.0387033	0	3.26114	0	0.717381	0	0	0	0	0	0.0278661	0.0263882	0	0	0	0	0	0	0	3.21765	0	0	0	0	0	0.0456437	0	0	1.26401	0	0	0	0	0	0	4.40817	0	0	0	0.390837	2.67999	0.167467
S581_Roseburia	0.0312631	0.0506301	0.0387033	0.0317533	0.0384995	0.0432184	0.0389668	0.0287946	0.0332053	0.0367591	0.0282248	0.0301293	0.0278661	0.0263882	0.0254575	0.0427249	0.04138	0.0256212	0.0302705	0.0288172	0.0576073	0.0361956	0.0288357	0.0359413	0.0449432	0.0294405	0.0373327	0.0456437	0.0336874	0.241071	0.0357454	0	0.028829	0	0.0313935	0.0443305	0.0377728	0.0358219	0.0307898	0.0369069	0.0531671	0.0430327	0.0398718	0.0349061
S582_Lachnobacterium	0	0	0	0	0	0.0436162	0	0	0	0	0	0.0678446	0.0278661	0.0749552	0.275151	0.0427249	0	0	0	0	0	0	0.061953	0	0	0	0	0	0	0	0	0	0	0	0	0	0	0	0	0	0	0	0	0
S583_Lachnobacterium	0.905419	19.5348	0.720149	2.366	3.59189	8.67713	2.59181	0.743552	1.48064	0.472231	0.846261	1.81716	4.16687	0.797417	1.21125	4.64676	1.25835	3.45366	6.70222	0	2.26424	0	1.4157	1.07488	0.98634	20.2634	2.98693	0.989651	0	2.15811	1.04158	1.69389	1.503	2.09188	1.14334	0.763339	0.988758	4.20595	1.0134	0.549978	2.1072	0.786945	1.06376	0.708584
S584_Ruminococcus	14.6529	1.96133	0.0387033	0	0.0384995	0.0432184	0.0389668	0.0287946	0.0332053	5.97589	0.0282248	4.72572	0.0278661	0.0263882	1.976	0.0427249	0	0.4685	0.0302705	0	0.0576073	10.9719	0.0288357	0.0359413	0.0449432	0	0	0.0456437	16.3302	12.657	0.0357454	2.46701	0.028829	2.81346	0.0313935	0.0443305	0.0377728	6.79779	0.0307898	0.0369069	0.0531671	0.0430327	0.0398718	0
S585_Clostridium	3.25811	2.13593	0	0.578572	0.183401	0	0.0383764	0.0283583	2.61367	1.6437	0.0277971	2.43115	0.135089	0.0259884	0.781257	0.0420775	0	0.025233	0.0298119	0	4.92032	2.24444	1.38461	1.37564	0.578774	0	0	0.0449521	0.815811	0.060214	0.192364	0.870113	0	1.61019	0.202808	0.0436588	0	0.0352791	0.193356	0.0363477	0.0523616	0.134103	0.599266	0.0343773
S586_Papillibacter	0.0312631	0.0363172	7.31169	11.0147	0.146368	0.0432184	0.0413846	0.0287946	0.0332053	0.0367591	0.149249	0.534127	0.0278661	0.0263882	0.0254575	0.192681	0.04138	0.0256212	0.0302705	0.0288172	0.0576073	0.0361956	0.0288357	0.30788	0.0449432	0.0294405	0	1.04453	0.0336874	0	4.62933	0.0550708	0.028829	0.0286868	0.0313935	0.0443305	0.0787528	8.13734	0.0307898	0.0369069	0.0531671	0.0430327	0.0398718	0.0349061
S587_Ruminococcus	0	0	0	0	0	0	0	0	0	0	0	0	0	0	0	0	0	0	0	0	0	0	0	0	0	0	0	0	0	0	0	0	0	0	0	0	0	0	0	0	0	0	0	0
S588_Ruminococcus	0	0	0	0	0	0	0	0	0	0	0	0	0	0	0	0	0	0	0	0	0	0	0	0	0	0	0	0	0	0	0	0	0	0	0	0	0	0	0	0	0	0	0	0
S589_Lachnospira	0.0312631	0	0.0387033	0.0317533	0.0384995	0.0432184	0.0389668	0	0	0.0367591	0.0282248	0.0301293	0.0278661	0.0263882	0.0254575	0.0427249	0	0.0256212	0.0302705	0	0	0	0.0288357	0.0359413	0.0449432	0	0	0.0456437	0.0336874	0	0.0357454	0	0	0	0.0313935	0	0.0377728	0	0.0307898	0.0369069	0	0.0430327	0.0398718	0.0349061
S590_Acetivibrio	0	0	0	0	0	0	0.0383764	0	0	0	0	0	0	0	0	0	0	0	0	0	0	0	0	0	0	0	0	0	0	0	0	0	0	0	0	0	0	0	0	0.0363477	0	0	0	0
S591_Papillibacter	0	0	0	0	0	0	0	0	0	0	0	0	0	0	0	0	0	0	0	0	0	0	0	0	0	0	0	2.60302	0	0	0	0	0	0	0	0.0443305	0	0	0	0	0	0	0	0
S592_Acetivibrio	0	0	0	0	0	0	0	0	0	0	0	0	0	0	0	0	0	0	0	0	0	0	0	0	0	0	0	0	0	0	0	0	0	0	0	0	0	0	0	4.78283	0	0	0	0
S593_Eubacterium	0.68049	0.807253	0.749938	1.27485	0.657989	0.303169	0.457645	0.277933	0.878962	0.522818	0.523346	0.46368	0.0278661	0.35911	0.810391	0.441136	0	0.681491	1.45284	1.46807	1.1129	0.453124	0.840409	0.107698	0.299355	0	0	0.458461	0	0.126882	0.0357454	3.19751	0.782469	0.0286868	1.04413	0.690087	0.763903	0.0358219	0	0	1.30779	0.261588	0.650278	0.0349061
S594_Papillibacter	0	0	1.45042	0	0	0	0	0	0	0.0367591	0.0282248	0.0301293	0	0.0263882	0	0	0	0	0	0	0.0576073	0	0.0288357	0	0	0	0	0	1.93371	0	0.0357454	0	0	0.0286868	0	0	0	0.731928	0	0	0.0531671	0.0430327	0	0
S595_Ruminococcus	0	0.0363172	0.0387033	0	0.0384995	0.0432184	0.0389668	0.0287946	0	0.0367591	0	0	0.0278661	0	0.0254575	0.0427249	0	0.0256212	0.0302705	0	0.0576073	0	0.0288357	0.0359413	0.0449432	0	0	0	0.0336874	0.0611403	0.0357454	0.0550708	0.028829	0.0286868	0	0.0443305	0.0377728	0.0358219	0	0.0369069	0	0	0.0398718	0.0349061
S597_Ruminococcus	0	0	0	0	0	0	0	0	0	0	0	0	0	0	0	0	0	0	0	0	0	0	0	0	0	0	0	0	0	0	0	0	0	0	0	0	0	0	0	0	0	0	0	0
S598_Dorea	0	0	0	0	0	0	0	0	0	0	0	0	0	0	0	0	0	0	0	0	0	0	0	0	0	0	0	0	0	0	0	0	0	0	0	0	0	0	0	0	0	0	0	0
S599_Lachnobacterium	0	0	0	0	0	0	0	0	0	0.0556937	0	0.0326326	0.0278661	0	0.0531638	0.0427249	0	0	0	0	0	0.07543	0	0	0.0632128	0	0	0	0	0	0	0	0	0	0	0	0	0	0	0	0	0	0	0
S600_Ruminococcus	0	0	0	0	0	0	0	0	0	0	0	0	0	0	0.0254575	0.0427249	0	0	0	0	0	0.0361956	0.0288357	0	0	0	0	0	0	0	0	0	0	0	0	0	0	0	0	0	0	0	0	0
S601_Ruminococcus	0	0	0	0	0	0	0	0	0	0	0	0	0	0	0	0	0	0	0	0	0	0	0	0	0	0	0	0	0	0	0	0	0	0	0	0	0	0	0	0	0	0	0	0
S602_Ruminococcus	0	0	0	0	0	0	0	0	0	0	0	0.0301293	0.0278661	0.0263882	0.0254575	0.0427249	0.04138	0	0	0	0.0576073	0.0361956	0	0	0	0	0	0	0	0.0611403	0	0	0	0	0	0	0	0	0	0	0	0	0	0
S603_Eubacterium	1.48956	0	0.0387033	0	3.0227	0	0.0389668	3.38219	2.88356	0.0367591	0	5.28609	4.28399	0	0	3.50496	0	0	0	0	0.0576073	0	0.0288357	0	0.0946636	7.24308	5.50453	1.23972	0.0336874	0	0.778609	4.46665	0.028829	0	0	1.50604	0.0377728	0	0	0.408506	0.0531671	0.0430327	0.690567	0.474423
S605_Acidaminococcac	0	0	0	0	0	0	0	0	0	0.0367591	0.0282248	0.0301293	0	0	0.0254575	0.0427249	0	0.0256212	0	0	0.0576073	0	0	0	0	0	0	0.0456437	0	0	0.0357454	0	0.028829	0	0	0	0	0	0	0	0	0	0	0
S606_Papillibacter	0.0312631	0.0363172	0.0387033	0.0317533	0.0384995	0.0432184	0.0389668	0.0287946	0	0.0367591	0.0282248	0.0301293	0.0278661	0.0263882	0.0254575	0.0427249	0.04138	0.0256212	0.0302705	0.0288172	0.0576073	0.0361956	0.0288357	0.0359413	0.0449432	0	0.0373327	0.0456437	0	0.0611403	0.0357454	0.0550708	0.028829	0	0.0313935	0.0443305	0.0377728	0.0358219	0	0.0369069	0.0531671	0.0430327	0.0398718	0.0349061
S607_Mahella	0	0	3.41642	0	0	1.5762	1.579	0	0	3.29966	0.777468	6.72698	0.482113	0	0.405169	3.20611	1.53623	0	0.580012	0	0	0	0	0	0	0	0	4.87336	0	0	0.654293	0	0	0	0	0	0	0	0	0.473567	1.19829	2.85115	0	0.416487
S608_Acetivibrio	0	0	0.8535	0	0	0	0	0	0	2.08843	0	0	0	0	0	0	0	0	0	0	0	0	3.24241	0.22597	0	0	0	0.908458	0	0	0	0	0	0	0	0	0	0	0	0	0	0	0	0.815239
S609_Clostridiales	0	0	1.02598	0	1.82062	0	1.12074	0	0	1.26483	2.32495	6.78284	1.23638	0	0	0	3.84293	0	0	0	0	0	1.58155	2.6785	8.88428	0	0	5.98005	0	0.72336	0	1.86705	0.872494	9.30095	0	0	1.72307	0.920504	0	3.51687	3.48276	7.34068	0.953333	7.31569
S610_Acidaminobacter	0	0	0	0	0	0	0	0	0	0	0	0	0	0	0	0	0	0	0	0	0	0	0	0	0	0	0	6.90425	0	0	0	0	0	0	0	0.553629	0	0	0	8.34067	0	4.89375	0	1.40928
S611_Clostridiales	0	0	0	0	0	0	0	0	0	0.0551472	0.0487165	0.04996	0	0	0	0	0	0	0	0	0.0870071	0	0.0703893	0.049736	0	0	0	0	0	0	0	0	0	0.0501018	0	0	0	0	0	0	0	0	0	0
S612_Acetivibrio	0	0	0	0	0	0	0	0.0283583	0	0.649922	0	0.067413	0	0	0	0	0	0	0	0	0.0807194	0	0	0.0883303	0.0442622	0	0	0.0449521	0	0	0	0	0	0	0	0.0436588	0	0	0	0.0363477	0	0	0.21417	0.0343773
S613_Acetivibrio	0	0	0	0	0	0	0.0383764	0	0	1.60508	0.0277971	0.0296728	0	0.0259884	0	0	0	0	0	0	0.305312	0	0	0.24917	0.0442622	0	0	0.0449521	0	0	0.0352038	0.0908768	0	0.0282522	0	0.0436588	0	0	0	0.0363477	0	0.190993	0.0392677	0.0343773
S614_Acetanaerobacte	0	0	0	0	0	0	0	0	0	0	0	0	0	0	0	0	0	0	0	0	0	0	0	0	0	0	0	0	0	0	0	0	0	0	0	0	0	0	0	0	0	0	0	0
S615_Acidaminobacter	0.143119	0.142386	4.64109	0.153166	3.62173	0.150486	0.129954	0	0	0.0929156	0	0.0927047	0.100118	0.0944057	0.140964	0.112349	0.154462	0	0	0.134467	0.173092	0.170131	0	6.63924	0	0	0	1.97821	0.115858	0	0.0937742	0	0.0883958	0.0902948	0	0.49151	0.0944746	0	0	5.85102	0	6.57841	0	5.87467
S616_Mahella	0	0	0	0	0	0	0	0	0	0	0	0	0	0	0	0	0	0	0	0	0	0	0	0	0	0	0	0.636833	0	0	0	0	0	0	0	0	0	0	0	0	0	0	0	0
S617_Clostridiales	0	0	6.59181	0	5.76129	0	0.397145	0	0	0.0728453	0	0	0	0	0	0	0	0	0	0	0	0	0	0.970326	7.11254	0	0	2.58235	0	0	0.377756	0	0	0	0	2.77743	0	1.47156	0	6.78061	0.764927	3.68201	0	4.0773
S618_Mahella	0	0	0	0	0.219253	0	0	0	0	0	0	0	0	0	0	0	0	0	0	0	0	0	0	0	1.00823	0	0	0	0	0	0	0	0	0	0	0	0	0	0	0	0	0.463403	0	0
S619_Caloranaerobact	0	0	0	0	0	0	0	0	0	0	0	0	0	0	0	0	0	0	0	0	0	0	0	0	0	0	0	0	0	0	0	0	0	0	0	0	0	0	0	0.0363477	0	0	0	0
S620_Holdemania	0	3.23437	1.94433	20.6886	1.77812	5.7124	1.86603	3.90173	0.108969	0.823603	4.17641	4.93647	0.833786	6.99498	12.137	3.70834	0.953668	2.11272	9.94452	19.7907	9.56953	0.327845	3.41667	3.43506	8.85311	3.81823	4.16422	1.80676	12.2071	0	1.24167	9.64563	1.21251	1.37124	8.34445	1.80331	2.03122	3.87666	6.23051	2.92271	2.29436	1.70776	4.18839	4.71464
S621_Holdemania	0.250166	0	0	0	0.962755	1.50446	0.512099	0	4.43734	0.084914	0	0	0.412631	2.18476	1.59821	0.375336	0	0	0	0	1.58461	0	0.277446	0.0505965	0.737862	0.115527	0	0	0	0	0.518659	0	0	0.518206	0.116875	0	1.08556	0.125412	0.888897	0.0519558	0.919571	2.19686	0	0
S622_Solobacterium	4.52062	3.34532	1.56027	1.90821	2.06544	2.79525	1.69975	1.18544	2.79257	1.90519	1.95014	2.77584	0.970396	1.71903	1.72163	1.6102	0	2.06771	1.16289	3.37799	1.69341	1.53929	1.89369	1.18869	1.70438	0.637621	0	2.9824	0.903276	1.35304	1.60482	3.67366	2.32798	0.756984	4.09545	1.27994	1.00234	0.925394	1.15803	1.23766	2.35812	1.35802	1.23347	0.730386
S623_Solobacterium	0.407489	0.326182	0.120134	0.12102	0.346831	0.811213	0.213666	0	0.945848	0.24478	0.224498	0.705597	0.184679	0.502101	0.386585	0.161716	0.160497	0.168078	0.310889	0.55161	0.388596	0.804069	0.301958	0.164603	0.36872	0.203831	0.276822	0	0	0	0.2585	0.265395	0.400674	0	0.703744	0	0	0.194977	0.568994	0.28941	0	0.137323	0.230589	0.131059
S624_Holdemania	0	0	0	0.0447008	0.182965	0	0	0.261565	0	0	0	0.334808	0.178503	0	0	0	0	0	0	0	0	0	0.0607303	0	0	0	0	1.31131	0	0	0	0	0	0	0.0441943	0	0	0	0	0	0	0	0	0
S625_Bulleidia	0	0	0	0	0	0	0	0	0	0	0	0	0.125578	0	0	0	0	0	0	0	0	0	0	0	0	0	0	0	0	0	0	0	0	0	0	0	0	0	0	0	0	0	0	0
S626_Holdemania	0	0	0	0	0	0	0	0	0	0	0.0643403	0.0980556	0	0.0371481	0.0358379	0.271461	0	0.0360683	0	0	0	0	0	0	0	0	0	0	0	0	0.112686	0	0	0	0	0	0	0	0.0433445	0	0	0	0	0.159522
S628_Bulleidia	0	0	0	0	0	0	0	0	0	0	0	0	0	0	0	0	0	0	0	0	0	0	0	0	0	0	0	0	0	0	0	0	0	0	0	0	0	0	0	0	0	0	0	0
S629_Staphylococcus	0	0	0	0	0	0	0	0	0	0.0718028	0	0	0	0.0416686	0.0462735	0	0	0	0	0	0	0.0965403	0	0	0	0	0	0	0	0	0	0	0	0	0	0	0	0	0	0	0	0	0	0
S630_Gemella	0.503726	0.655082	0	0.427545	0.137656	0.48181	0.277681	0.328864	0.574226	0.516153	0.263815	0.497194	0.150411	0.487784	0.258892	0.202793	0	0.238746	0.295541	0.828416	0.27255	1.03246	0.188322	0.119217	0	0.189038	0.276193	0	0.922898	0	0.209653	0.333259	0.429571	0.336887	0.843088	0	0	0.178605	0.65103	0.0893824	0	0	0	0.0784749
S631_Turicibacter	0.732053	0	0.815494	1.88264	1.57839	0	1.46557	1.84599	12.2758	5.92521	3.76589	6.54576	3.84272	4.54306	4.95862	0.154618	0	0.432363	2.28735	0.568981	6.95847	0.60604	6.77504	0.845056	4.66838	14.5715	1.56355	4.53321	3.23832	2.00061	2.03311	2.99447	7.54416	0.721593	2.02618	3.77932	2.99832	1.81537	2.51175	8.65192	2.1222	1.58453	4.72454	6.43149
S632_Lactobacillus	0	0	0	0	0	0	0	0	0	0	0	0	0	0	0	0	0	0	0	0	0	17.2921	0	0	0	0	0	0	0	0	0	0	0	0	0	0	0	0	0	0	0	0	0	0
S633_Lactobacillus	0	0.308934	0	0	0	0	0	0	0	0	0	0	0	0.348819	0	0	0	0	0	0	0	0	0	0	0	0	0	0	0	0	0	0	0	0	0	0	0	0	0	0	0	0	0	0
S634_Lactobacillus	0	2.50676	0	0.091554	0	0.0967389	0	0	0	0.298973	0.0765083	0	0	0.129322	0	0	1.88832	0.158083	0.113025	0	0.18353	3.60746	0	0.0740969	0.0995865	0	0.140835	0	0.0787403	0	0	0	0.170809	0.0905564	0	0	0	0.11715	0	0	0	0	0	0
S635_Lactobacillus	0	0	10.808	0	0	0	0	0	0	0	0	0	0	0	0	0	0	0	0	0	0	0	0	0	0	0	0	0	0	0	7.01426	0	0	0	0	0	0	0	0	0	0	0	0	0
S636_Lactobacillus	0.0710139	0	0.0404311	0.0864077	0	0	0	0	0	0.253105	0	0	0	0.0544949	0	0	0	0.0529208	0.0590097	0	0.0985442	0	0.349111	0	0.106219	0	0	0	0	0	0	0	0	0.156776	0.595387	0	0	0	0.0647551	0.0877693	0	0	0	0
S637_Enterococcus	0	0	0	0	0.164042	0	0	0	0	0.0883378	0	0	0	0	0	0	0	0	0	0	0	0	0	0	0	0	0	0	0	0	0	0	0	0	0	0	0	0	0	0	0	0	0	0
S638_Enterococcus	0	0	0	0	0	0	0	0	0	0	0	0	0	0	0	0	0	0	0	0	0	0	0	0	0	0	0	0	0	0	0	0	0	0	0	0	0	0	0	0	0	0	0	0
S639_Enterococcus	0	0	0.156795	0	0	1.05039	0	0	0	0.122689	0	0	0	0.34204	1.00502	0.0930659	0	0	0.251414	0	0	0.977574	0	0	0	0	0	0	0.362737	0	0	0	0	0	0	0	0	0	0	0	0.913443	0.251569	0	5.61418
S640_Streptococcus	0.835333	3.46461	0.040658	0.323001	0.243391	2.64137	1.13692	0.768365	0.819813	0.0386157	0.0296503	0.597082	3.18198	3.68255	1.27116	0.0448827	0	0.290436	0.0317993	1.63579	0.337978	4.00007	4.07543	0.245179	0.0999338	1.82092	0.0392182	0.216945	1.15227	0.969731	0.382954	1.00106	0.030285	3.7186	5.2885	2.05887	0.0396805	0.495274	1.03471	0.0387709	0	0.0452061	1.56749	0.0366691
S641_Streptococcus	2.02708	1.60581	0	0.679948	0.236568	4.51029	2.25364	1.6779	4.93391	2.78305	1.54052	5.24379	2.9008	2.07361	1.30042	0.941657	0.364691	0.0409837	1.16139	2.2368	3.39574	7.27727	0.103272	0.718216	1.35403	0.811766	1.28584	0	3.08923	0	0.174657	0	0.104643	2.21191	3.29281	0.691745	0.229066	0.0680658	6.30633	0.571186	0.0558523	0.0452061	1.25896	0.325685
S642_Streptococcus	0.032842	0.0381514	0	0	0.0404439	0	0.0409348	0.0302489	0.0348823	0.0386157	0.0296503	0.0316509	0.0292734	0.0277209	0.0267432	0	0	0.0269152	0	0.0302726	0.0605167	0.0380236	0.030292	0	0.047213	0.0309274	0	0	0.38983	0	0.0375507	0	0	0.0301356	0.032979	0	0	0	0.0323448	0.0387709	0	0	0.0418856	0
S643_Streptococcus	0.032842	0	0	0	0	0	0	0	0.0348823	0.0386157	0.0296503	0	0.0292734	0.0277209	0	0.0448827	0	0	0	0	0	16.4027	0	0	0	0	0	0	0	0	0	0	0	0.0301356	0	0	0	0	0.0323448	0	0	0	0	0
S644_Streptococcus	2.55403	1.01137	0.040658	0.0815172	0.0404439	6.5925	1.70522	1.73291	8.23543	5.0102	1.73886	6.26124	4.36025	2.13686	0.713634	1.02915	0.252934	0.0269152	3.85694	1.98805	4.74503	7.4089	0.030292	0.0377565	2.06614	1.03197	1.60975	0	3.94391	0	0.142248	0	0.0390138	2.33031	3.21749	0.321401	0.0396805	0.0726823	7.85771	0.474068	0.0558523	0.0452061	1.48681	0.937696
S645_Streptococcus	16.5946	29.2209	6.29869	19.1434	12.2471	2.2013	17.9588	8.53097	17.1625	16.7348	13.1131	12.8194	13.6974	11.8519	15.6332	9.28725	8.14985	6.39754	29.0248	26.2204	21.6162	24.1121	21.6317	7.44806	14.7825	18.0108	25.0167	0.775038	28.0052	8.43406	3.54712	1.13462	14.6928	19.5204	23.376	11.2061	15.5133	4.74445	21.1091	10.4612	26.7477	24.1713	16.6102	8.06735
S646_Streptococcus	9.87191	20.5585	2.69189	11.783	8.59524	0.796912	8.51049	2.95817	7.95808	8.17636	7.23221	8.67561	7.0473	8.24506	11.6383	7.05649	6.93825	4.24719	10.035	18.5564	13.4526	18.509	13.2621	6.1977	10.3989	11.7956	16.4211	0.478924	20.7613	6.84877	2.6467	0.620587	8.02756	10.2479	15.7361	8.56032	10.162	2.92776	14.438	5.80244	14.3857	15.6935	13.2136	6.89368
S647_Streptococcus	0.032842	0.0381514	0.040658	0.033357	0	0	0.0409348	0.0302489	0.583931	3.6806	0.0296503	0.0316509	0	5.01592	0.0267432	0.0448827	0	0.0269152	0.0317993	0.0302726	0.0605167	0.0380236	0.030292	0.0377565	0.047213	0	0	0	3.93645	0	0	0	0	0.0301356	0.032979	0	0	0	0.0441781	0.502803	0	0.0452061	0.0418856	0
S648_Lactococcus	8.4935	0	0.243133	0.137706	7.53611	2.55967	1.32295	0.0955661	0	6.33713	0.872754	1.21282	0.717386	0.0712221	2.07884	0.414897	0.268201	2.33469	0.605092	0.151826	1.81071	2.97862	9.23286	3.62107	1.52051	0.0946544	1.61308	0	0.840003	7.96042	10.2277	0.320155	8.24412	0.30473	14.2088	0.375635	0.506545	9.86339	7.95521	0.209558	0.223616	0.158573	0	0
S650_Ruminococcus	5.95919	8.83982	2.66386	6.05295	3.23342	4.48178	1.80712	3.63251	5.66074	2.91674	5.8123	5.67848	5.19172	4.20414	4.36506	4.95574	1.13835	4.07633	7.15741	8.80433	4.11163	4.64417	4.76784	2.93095	2.27285	5.31415	4.17377	3.25187	6.47418	6.79075	4.25401	7.04132	6.76852	3.10683	5.55868	5.84957	4.5302	2.10357	2.81311	1.72398	8.51328	4.81703	3.75249	2.71967
S651_Roseburia	9.32486	0	2.78059	7.61406	5.96699	8.73728	3.23543	6.222	10.0065	5.28093	7.50276	5.44408	3.02788	6.34988	11.111	8.30812	8.5258	6.10622	3.43764	9.84991	7.78195	9.3924	5.78434	2.72578	5.80331	10.5285	10.0292	3.42399	11.8334	6.56012	5.14228	11.1576	10.8452	7.42548	9.92991	7.21147	9.5698	5.46396	6.15935	4.07531	5.26045	3.64073	5.42881	5.15151
S652_Acetivibrio	0	0	0	0	0	0	0	0	0	0	0	0	0	0	0	0	0	0	0	0	0	0	0	0	0	0	0	0	0	0	0	0	0	0	0	0	0	0	0	0	0	0	0	0
S653_Holdemania	0	0	0	0	0	0	0	0	0	0	0	0	0	0	0	0	0	0	0	0	0	0	0	0	0	0	0	0	0	0	0	0	0	0	0	0	0	0	0	0	0	0	0	0
S654_Holdemania	25.3374	30.2451	0	0	0.195901	0	0.447282	0.258515	5.7848	2.9959	0	0.475832	0.190483	1.98361	0.0358379	0.293805	0	4.69969	0.0974004	0	0.679564	0	4.44369	0.0505965	0.287058	7.98138	0	0	19.0158	0.503234	0.699175	1.56249	0	0	10.4524	1.54181	1.20434	1.19729	5.91124	1.33792	0	0.371534	0.0988432	0
S655_Coprobacillus	0	0	0	0	0	0	0	0	0	0	0	0	0	0	0	0	0	0	0	0	0	0	0	0	0	0	0	0	0	0	0	0	0	0	0	0	0	0	0	0	0	0.262748	0	0
S656_Coprobacillus	0	0	0	0	0	0	0	0	0	0	0	0	0	0	0	0	0	0	0	0	0	0	0	0	0	0	0	0	0	0	0	0	0	0	0	0	0	0	0	0	0	0	0	0
S657_Turicibacter	0	0	0	0	0	0	0	0	0	0	0	0	0	0	0	0	0	0	0	0	0	0	0	0	0	0	0	0	0	0	0	0	0	0	0	0	0	0	0	0	0	0	0	0
S658_Eubacteriaceae	0	0	0	0	0	0	0	0	0	0	0	0	0	0	0	0	0	0	0	0	0	0	0	0	0	0	0	0.356257	0	0	0	0	0	0	0	0	0	0	0	0	0	0	0	0
S659_Caminicella	0.0946158	0	0	0	0	0	0	0	0	0	0	0.08127	0	0	0	0	0	0	0	0	0	0.153246	0	0.0811653	0.285337	0	0	0	0	0	0	0.118623	0.0653963	0	0	0	0	0	0	1.4882	0.172011	0.275767	0	0.351375
S660_Coprobacillus	0	0	0	0	0	0	0	0	0	0	0	0	0	0	0	0	0	0	0	0	0	0	0	0	0	0	0	0.0449521	0	0	0	0	0	0	0	0	0	0	0	0	0	0	0	0
S661_Lachnospiraceae	0	0	0	0	0.0384995	0	0	0	0	0	0	0	0	0	0.0254575	0.0427249	0	0	0	0	0	0	0.0288357	0	0	0	0	0	0	0	0	0	0	0.0286868	0	0	0	0	0	0	0	0	0	0
S662_Holdemania	0	0	0	0	0	0	0.955659	0	0	0	0	0	0	0	0	0	0	0	0	0	0	0	0	49.0657	0	0	0	0	0	0	0	0	0	0	0	0	0	0	0	31.2937	0	4.48365	0	0
S663_Bacilli	0	0	0	0	0	0	0	0	0	0	0	0	0	0	0	0	0	0	0	0	0	0	0	0	0	0	0	0	0	0	0	0	0	0	0	0	0	0	0	0	0	0	0	0
S664_Holdemania	0	0	0	0	0	0	0.124906	0	0	0	0	0	0	0	0	0	0	0	0	0	0	0	0	0.770938	0	0	0	0	0	0	0	0	0	0	0	0	0	0	0	8.79552	0	0.537078	0	0.226302
S665_Acetivibrio	0	0	0	0	0	0	0	0	0	0	0	0	0	0	0	0	0	0	0	0	0	0	0	0	0	0	0	0	0	0	0	0	0	0	0	0	0	0	0	0	0	0	0	0
S666_Bryantella	0	0.386429	0.336995	0	0.325747	0	0.285738	0.307211	0.500071	0.947898	0.839819	0.700318	0.595596	0.432645	0.767488	0.675844	0	0.43318	0.369482	0.462397	0.765964	0.512783	0.260506	0.297547	0.437229	0	0.300176	0.35402	4.3134	0	0.31089	0	0	0	0.430631	0	0.44668	0	0	0	0	0	0	0
S667_Coprobacillus	0	0	0	0	0	0	0	0	0	0	0	0	0	0	0	0	0	0	0	0	0	0	0	0	0	0	0	0.630623	0	0	0	0	0	0	0	0	0	0	0	0	0	0	0	0
S669_Ruminococcus	0.417069	0	0.758338	0.0317533	2.58155	0.0432184	1.46473	0.595013	1.33518	3.78018	3.36632	1.57507	4.28359	0.993593	3.52418	1.77264	2.99293	0.252436	0.560728	3.528	1.40195	0.337571	1.80426	0.940002	0.0449432	1.2358	0.14755	3.14243	0.547184	0.0611403	2.44677	0.0550708	2.10132	0.0286868	0.0313935	0.78493	0.131238	0.0358219	0.0307898	0.0369069	0.0531671	0.197312	1.0602	2.26996
S670_Acetivibrio	0	0	0	0	0	0	0	0	0	0	0	0	0	0	0	0	0	0	0	0	0	0	0	0	0	0	0	0	0	0	0	0	0	0	0	0	0	0	0	0	0	0	0	0
S671_Syntrophococcus	19.0546	0	0	19.2991	0	1.70662	7.78173	13.981	0	10.0103	17.0268	16.6239	18.0622	0	13.8183	19.1457	22.5192	15.2474	0.0809684	0	14.2742	0	12.633	0	0.494561	25.1923	9.455	9.56002	0	0	0.0855846	3.24724	5.34609	0.0952401	4.38852	19.1158	14.3497	5.21726	14.5687	5.46882	2.44759	3.23158	0.153221	5.57857
S672_Syntrophococcus	0	0	0	0	0	0	0	0	0	0.346337	0	0	0	0	0	0	0	0	0	0	0	0	0	0	0	0	0	0	0	0	0	0	0	0	0	0	0	0	0	0	0	0	0	0
S673_Collinsella	0	0	0.143103	0	7.20988	0.911533	1.43165	0.0991311	0	0.635868	0	0.0383166	0.0354384	0.0335589	0	0	0	1.67702	0	0	0	0	0	0	0	0	0	0	0	0	1.09719	0	0	0.0364821	0	0	0	0	0.0391566	0.21617	9.63138	1.51869	0	0
S674_Collinsella	0	39.9698	22.7811	0	33.2121	12.1996	21.7638	12.9152	0	11.4906	0	37.1752	24.1101	27.7001	0	0	31.7965	36.6635	0	0	33.7755	34.3256	4.56693	20.2845	27.9455	2.24162	35.3278	0	0	33.0671	23.3156	0	43.4315	32.4971	0	0	0	0	22.155	8.5086	6.32992	14.739	0	15.9814
S675_Eggerthella	0.544089	0	0	0	0	0	0	0	0	0	0	0	0	0	0.198737	0	0	0	0	0	0.537289	0.487373	0	0	0	0	0	0	0	0	0	0	0	0	0	0	0	0	0	0	0	0	0	0
S676_Eggerthella	0	0	0	0	0	0	0	0	0	0.248717	0.508852	0	0	0.149291	0.26321	0.260967	0	0.307635	0.0894183	0.230796	0.306587	0.317107	0.159124	0	0.249482	0	0	0	0	0	0	0	0	0	0	0	0	0	0.157238	0	0	0	0	0.180582
S677_Eggerthella	0	2.33654	0.561728	0	0.554893	2.44206	1.2377	2.13118	0	5.18016	9.98589	0	1.63982	2.11673	0	0	1.13218	4.48299	0	0	9.40337	0	4.7862	1.99686	4.66787	0	0	2.17527	0	2.53363	1.88841	0	0.914157	3.35634	1.4811	1.22232	1.28633	3.06783	6.88213	1.81685	0	1.40568	6.28663	4.31909
S678_Eggerthella	0	0	0	2.21704	0	0	0	0	0	0	0.725326	0.470654	0.594746	0	2.26817	0.606158	0	0	4.95459	0	0	0	1.24993	0.531092	0	4.63113	1.08963	0	0	0	0	0	0	0	0	0	0	0	0.648149	0	0	0	0.717817	0.277859
S679_Eggerthella	0	0	0	0	0.716458	0	0	0	0	0.0434426	0	0.0873774	0.0682545	0.031186	0.0428276	0.120201	0	0.0302796	0.0357743	0.115337	0	0.0858046	0.0340785	0	0.0742294	0	0	0	0	0.367785	0.0616493	0	0	0	0	0	0	0	0	0	0	0	0.0471213	0
S680_Eggerthella	0	0	0	0	0	0	0	0	0	0	0	0	0	0	0	0	0	0	0.0933486	0	0.0680813	0.1766	0	0	0	0	0	0	0	0	0	0	0	0	0	0	0	0	0	0	0	0	0	3.19892
S681_Slackia	0	0	0	0	0	0	1.19193	0	0	0	0	0.873288	0	0	0	0	0	0	0	0	0	0	0	0	0	0	0	1.02667	0	0	0	0	0	0	0	0	0	0	0	0	0	0	0	1.94454
S682_Actinomyces	0	0	0	0	0	0	0	0	0	0.0948864	0	0	0	0	0	0	0	0	0	0	0	0	0	0	0	0	0	0	0	0	0	0	0	0	0	0	0	0	0	0	0	0	0	0
S683_Actinomyces	0.864618	2.13946	0.0990818	0.362357	0.571013	0	0.403997	0	0.997456	1.52637	0.430662	0.794689	0.944067	0.301626	0.57247	0.219078	0	0.106091	0.52967	0.314643	0.54343	1.26844	0.288296	0.543433	0.761482	0.334168	0.526694	0	0.72499	0	0.242406	0	0.311604	0.537436	2.62065	0	0	0.227025	0.50829	0	0	0.328343	0.418757	0.194374
S684_Rothia	0	0.407589	0	0.303058	0.121061	0	0.49503	0	0	6.38423	0	0.098979	0.197892	0.159472	0	0	0	0.121272	0.27734	0	0	4.31456	0.117493	0	0.509631	0.645569	0	0.129767	2.08153	0	0	0	0	0.433574	0.302388	0	0	0	0.243959	0	0	0	0.167016	0
S685_Brachybacterium	0	0	0	0.10791	0	0	0	0	0	0	0	0	0	0	0.096923	0	0	0	0.0899818	0	0.175972	0	0	0	0	0	0	0	0	0	0	0	0	0	0	0	0	0	0	0	0	0	0.0966607	0
S686_Corynebacterium	0	0	0	0	0	0	0	0	0	0	0	0	0	0	0	0	0	0	0	0	0	0	0	0	0	0	0	0	0	0	0	0	0	0	0	0	0	0	0	0	0	0	0	0
S687_Corynebacterium	0	0	0	0	0	0	0	0	0	0	0	0	0	0	0	0	0	0	0	0	0	0	0	0	0	0	0	0	0	0	0	0	0	0	0	0	0	0	0	0	0	0	0	0
S688_Corynebacterium	0	0	0.0568399	0	0.0587332	0	0.0590066	0	0	0	0.0453049	0	0	0	0	0	0	0	0.0507661	0	0	0	0	0	0	0	0	0	0	0	0	0	0	0	0	0	0	0.0601506	0	0.0571303	0	0.0642357	0	0
S689_Bifidobacterium	30.0115	28.7378	8.48178	0	15.6407	20.4788	0.0441328	12.0859	17.4226	14.358	19.7042	1.14354	22.5555	17.988	0	0	0	13.7138	0	0	0	21.068	9.55782	8.2005	17.0211	0	0	12.7225	39.8732	30.4946	15.989	16.3581	21.4682	19.2167	0	0	26.4064	17.129	17.6453	19.9597	22.4489	18.3987	20.7695	12.4791
S690_Bifidobacterium	0	0	0.0438344	0	0.0436036	0	0.0441328	0.0326121	6.23234	0.0416325	0	0	0	0	0	0	0	0.0290179	6.14754	0	0	14.5474	0	0	0.0509016	0	0.222123	0	0	0	0	0	0	0.03249	0	0	0	0.040571	0	0	0	0.0487378	0.0451579	0.0395338
S691_Bifidobacterium	0	0	14.7887	0	19.4187	0	18.2939	0.32459	12.2299	7.0026	0	0	4.09944	20.3324	0	0	32.7447	17.2482	1.07874	0	0	17.2318	24.5937	26.9256	0.0877403	29.7517	0	18.9219	0	44.2205	20.2655	0	30.1453	7.0375	33.0453	0	0	1.03167	0.0348718	0	0	0.0487378	28.097	7.31514
S692_Bifidobacterium	0	0	6.71668	0	16.88	0.0489481	10.1967	0	0	1.66651	0	0	1.11718	15.5522	0	0	10.7042	13.0163	0	0	0	0	14.1965	14.0915	0.0509016	9.17352	0	11.5623	0	14.9273	14.4882	0	13.7926	3.2771	19.4129	0	0	0.040571	0.0348718	0	0	0	17.6716	5.19737
S693_Bifidobacterium	0	0.041132	0	0	0	0	0	0.0326121	0	0.0416325	4.75117	0	0	0	0.0426619	0	0.046866	0	0	0	0	0	0	0	0	0	0	0	0.0381535	0.0692461	0	0	0	0	0	0	0	0	0	0	0	0	0	0
S694_Bifidobacterium	24.2913	21.9773	6.8893	0	12.2535	17.2933	0.18402	11.7784	18.7439	9.23329	10.051	1.83391	18.5711	12.0781	0	0	0	14.526	0	0	0	18.8552	10.859	9.24202	13.8311	0	0	9.49351	29.154	28.1829	11.5478	12.7671	17.3295	15.0775	0	0	21.2144	15.3739	13.1486	14.7018	14.8636	14.8977	11.3038	10.2533
S695_Bifidobacterium	0	0	0	0	0	0	0	0	0	0	0	0	0	0	0	0	0	0	0	0	0	0	0	0	0	0	0	0	0	0	0	0	0	0	0	0	0	0	0	0	0	0	0	0
S696_Bifidobacterium	23.6373	26.7498	21.2037	0	17.1619	18.2025	19.1072	22.7134	22.5439	16.5665	23.1944	0.33221	16.7671	14.8235	0.231878	19.9309	10.2071	17.5764	8.23937	0	0.492146	14.3055	15.6564	13.3003	18.7809	9.70523	0	14.5593	16.8802	19.559	14.7662	11.8289	24.8798	28.7467	18.4229	0.392672	10.8405	27.9513	27.8383	8.79545	26.0412	24.4241	24.7299	22.3486
S697_Bifidobacterium	0	0	17.5371	0	21.6187	0	14.3906	0	0	20.1183	24.7703	0	0	24.3527	0	0	0	25.3875	0	0	0	0	19.1897	0	0	0	0	12.6113	0	22.8907	18.4318	0	0	0	25.2859	0	0	24.377	0	0	0	16.692	0	24.1926
S698_Bifidobacterium	0	0	12.0255	0	11.5726	0	12.2542	8.61589	0	13.258	0	0	0	14.3029	0	0	0	16.8204	0	0	0	0	0.0326586	0	16.5591	0	0	0.0516949	0	0	0.0404844	0	0.032651	7.97357	0	0	0	4.19575	18.7346	0	0	5.26733	15.442	20.216
S699_Bifidobacterium	0	0	0	0	0	0	0	0	0.0376075	0.0416325	0	0	0	6.65649	0.135843	0	0	0	0.0342837	0	0	0	0	0	0	0.375308	0	0	0	0	0.0404844	0	0	0	0	0	0	0	0	0	0	0	0	0
S700_Bifidobacterium	14.4681	14.8618	4.8292	0	7.98003	10.9044	0.0441328	7.33263	9.86313	7.73068	7.69746	0.692875	8.90748	7.65254	0.0601786	11.2268	0	8.01109	0	0	0	11.7431	5.21981	4.9123	9.26348	0	0	6.66915	19.8595	15.0401	6.86289	12.3851	12.3371	10.3457	0	0	13.2823	7.33135	10.4886	8.18625	14.1745	10.3866	10.2476	8.05153
S701_Bifidobacterium	0	0	0.996958	0	0.993575	0.0489481	3.43146	0	0	6.04666	0	0	0	0	0	0	0	5.49624	0	0	0	0	0	0	2.08505	0.0333436	0	0	0	0	0	0	0.032651	0.03249	0	0	0	0	3.24102	0	0	1.30313	0	0
S702_Brachyspira	0.175527	0	0.196462	0	0.191395	0	0	0	0	0.202712	0.222109	0	0	0.190676	0	0	0	0.203442	0	0.218139	0	0	0	0	0.281518	0	0	0.247083	0	0	0.188127	0	0	0	0	0	0	0.185092	0.181328	0.210362	0	0	0	0.245903
S703_Brachyspira	0.681974	1.47333	0	0	0.860891	0	0	0	0	0	0.655851	0	0	0	0	0	0	0	0	0	0	0	0	0	0	0	0	0	0	4.87668	0	0	2.05354	1.01203	0	0	0	0	0	1.48722	0	0	0	0
S704_Leptospira	0	0	0	0	0	0	0	0	0	0	0.124006	0	0	0	0.0903084	0.0935569	0	0.069085	0	0	0.155064	0.170876	0	0	0.138699	0	0	0	0	0	0	0	0	0	0	0	0	0	0	0.128646	0	0	0.150437	0
S705_Leptonema	0	0	0	0	0	0	0	0	0	0	0	0	0	0	0	0	0	0	0	0	0	0	0	0	0	0	0	0	0	0	0	0	0	0	0	0	0	0	0	0	0	0	0	0
S706_Bacteroides	0	0	0	0	0	0	0	0.0300001	0	0	0	0	0	3.33694	0	0	0	0.0266939	0.0315378	0	0	0	0	0.541266	0	0	0	3.70631	0	0	6.18285	0	0	0	0	0	11.8927	0	0	0	0	0	0	0
S707_Bacteroides	0	0	0	6.72286	7.95398	9.28841	0.0405982	0	1.51332	0.856709	3.30122	0	10.341	0.0274929	0	0	2.31795	0	0	0	0	0	8.55452	0	0.836801	11.5288	0	0	0	0	5.69357	0	0	4.31813	0	0	0	5.62511	0.0320788	0	0	0	3.05621	0.568979
S708_Bacteroides	0.032572	0.0378377	0.108227	0.0330827	0.0401113	0.0450278	0.0405982	0.0300001	0.156945	0.0382981	0.393504	0.260312	0.0290327	0.0274929	0.891206	0.130721	0	0.0425077	0.175481	0.0300236	0.0600191	0.449321	0.0300429	0.037446	0.0468248	0.0306731	0.0388957	0.0557613	0	0.0637001	0.0372419	1.11538	0.0300359	0.0298878	0.503562	0.0461864	0	0	0	0.0384521	0.055393	0.0448344	0.0415411	0.0363675
S709_Bacteroides	21.4905	16.2029	0.596256	0	3.25677	3.54913	4.06125	14.829	18.5976	9.11142	16.6684	11.389	7.70299	10.7545	8.47038	12.1092	0.617086	3.83605	13.4265	22.4567	3.80751	8.63631	2.06831	1.23325	2.46493	3.05816	10.4463	2.88665	0	12.8596	2.73353	7.97406	12.2636	18.536	2.12597	10.548	1.7054	2.84196	15.7502	3.17432	3.00829	2.10703	4.48603	0.765728
S710_Bacteroides	0	0	0.0403237	0	0	0.0450278	0.0405982	0.0300001	0	0	0	0.0313907	0	0.0274929	0.0265233	0.0445136	0	0.0266939	0.0315378	0.0300236	0.0600191	0.0377109	15.3965	2.86327	0.0468248	0	0.0388957	0.0475546	0	0.0637001	0.0372419	0	0	0	0	0.0461864	0.0393542	0	0.0320788	0.0384521	0.055393	0.0448344	0	0
S711_Bacteroides	0	0.0378377	0	0	0	0.0450278	0	0	0	0	0	0	0	0.0274929	0.0265233	0	0	0	0	0	0.0600191	0	0	0.037446	0.0468248	0	0	0	0	0.0637001	0	0	0	0	0	0	0	0	0	0	0	0	0	0
S712_Bacteroides	0	0	3.24828	0	0	0	0	16.7728	0	0	0	0	0	12.9506	0	0	0	0	0	0	13.7376	0	10.4791	7.99223	0	0	12.4195	10.3349	0	0	0	0	0	0	20.2385	12.3229	0	0	0	10.1212	10.8082	0	0	0
S713_Bacteroides	0	0	0	0	0	0.0450278	0	0	0	0.0382981	0	0	0	0.0274929	0	0	0	0	0	0	0	0	0	0	0.0468248	0	0	0	0	0	0	0	0	0	0	0	0	0	0.0320788	0	0	0	0	0
S714_Bacteroides	0	0	0	0	0	0	0	0	0	0	0	0	0	0	0	0	0	0	0	0	0	0	0	0.037446	0	0	0	0.148552	0	0	0	0	0	0	0	0	0	0	0	0.194032	0	0.0448344	0	0
S715_Bacteroides	0	0	0.279581	0	0	0	0.0405982	0	0	0	0	0.0313907	0	0	0	0	0	3.77223	0	0	6.26763	0	0	2.66049	0	11.8319	0.0388957	0	0	0	0	0	0	0	0	0	0	0	0	0	0	0	0	0
S716_Bacteroides	0	0	0	0	0.0401113	0	0	0	0	0	0	0	0	0	0	0	0	0.0266939	0	0.0300236	0	0.0377109	0	0	0	0	0	0	0	0	0	0.0573764	0	0	0	0	0	0	0	0	0	0	0	0
S717_Bacteroides	0	0	0	0	0	0	0	0	0	0	0	0	0	0	0	0	0	0	0	0	0	0	0	0	0	0	0	0	0	0	0	0	0	0	0	0	0	0	0	0	0	0	0	0
S718_Bacteroides	0	0	0	0	0	0	0	0	0	0	0	0	0	0	0	0	0	0	0	0	0	0	0	0	0	0	0	0	0	0	0	0	0	0	0	0	0	0	0	0	0	0	0	0
S719_Bacteroides	0	0	0	0	0	1.47239	0	1.53524	0	0	0	0	0	0	0	0	0	0	0	0	1.49441	0	0	0	0	0	0.0388957	0	0	0.0637001	0	0	0	0	0	0	0.0393542	0	0	0	0	0	0	0
S720_Bacteroides	0	0	0	0	1.95583	0	0	0	0	0	0	0	0	0	0	0	0	1.90456	0	0	0	0	0	0	0	0	0	0	0	0	0	0	0	0	0	0	0	0	0	0	1.34081	0	0	0
S721_Bacteroides	0	0	0.0912208	0	0	9.43832	0	11.0356	0	10.3032	0	0	0	2.77582	1.07909	5.99251	0	0	0	0	1.30825	0	0.0300429	0.037446	6.87186	0	0	0.694986	0	0	3.3638	0	0.0300359	0	16.7817	8.71673	0.0393542	0	0	0	0	2.17427	0	0
S722_Bacteroides	0	0	0	0	0	0	0	0	0	0	0	0	0	0	0	0	0	0	0	0	0	0.169657	0	0	0	0	0	0	0	0	0	0	0	0	0	0	0	0	0	0	0	0	0	0
S724_Bacteroides	0	0	0	0	0	0	0	0	0	0	0	0	0	0	0.0265233	0	0	0.0266939	0	0	0	0	0	0	0	0	0	0	0	0	0	0	0	0	0	0	0	0	0	0	0	0	0	0
S727_Bacteroides	0	0	0	0	0	0	0	0	0	0	0	0	0	0	0	0	0	0	0	0	0	0	0	0	0	0	0	0.370711	0	0	0	0	0	0	0	0	0	0	0	0	0	0	0	0
S729_Bacteroides	0.032572	9.16983	0.866795	0	4.57411	6.70644	5.60343	6.03127	0	0	0	8.88353	0	0	11.6288	9.48977	0	5.79077	0	0	5.8124	0	5.24894	6.06268	5.195	0	0	2.08624	0	7.06689	0	0	0	1.4046	0	2.48934	0	6.25604	0	7.10467	3.13129	0	0	1.75836
S730_Bacteroides	13.1496	10.8008	3.58162	13.2056	0	0	6.44643	6.00433	0	5.77567	6.21773	10.2027	0	8.67847	9.91444	0	2.1596	0	0	9.23413	9.60477	0	6.83791	6.33474	6.28068	0	7.95958	5.14381	0	8.33751	8.74342	0	0	0	0	8.52017	8.11212	6.43981	8.61175	9.20399	9.56099	10.1008	0	4.06141
S731_Bacteroides	0	0	0.995163	4.25195	0	3.36904	0.0405982	2.75601	0	0	0	0	0	0	0	0	0.9725	0.0391036	0	5.94403	0	0	2.7353	1.76821	1.57903	3.96806	3.23666	2.71694	0	6.2602	1.36323	6.00522	3.93155	2.55701	0	2.50897	3.70526	2.82038	2.62956	2.69765	2.47666	2.73846	0	0
S732_Bacteroides	3.98453	0.656114	0.0403237	0	0.0401113	0	0.0405982	0	0	0.287342	0.836817	0.0313907	1.78193	0.0274929	0.0265233	1.61599	3.05258	0.979581	0	0.0300236	0.485156	0.0377109	0.0300429	0.5159	0.438495	0	3.33036	0.0475546	0	0	0.0372419	0	0	0.336018	0	0.0461864	0	0.481467	0.0320788	0.107243	0.136072	1.13248	7.1103	0
S737_Bacteroides	0	0	0	0	0	0.0450278	0	0.0300001	0	0	0	0	0	0	0	0	0	0	0	0	0.0600191	0	0.0300429	0.037446	4.04082	0	0	4.66854	0	0	0	0	3.13533	0	0	0	0	0	2.46972	3.74372	0	2.2037	0	0
S739_Bacteroides	0.983507	0.0378377	0	0	0	0	0	0.0300001	0	0.0382981	0	0	0	0.743306	0.0265233	0.0445136	0	0	0.0315378	3.18713	0	0	0.0300429	0	0.0468248	0	0	0	0	0	0.0372419	0	0	0.0298878	0.0327078	0.0461864	0	0	0.0320788	0.0384521	0.055393	0.0448344	0	0
S740_Bacteroides	0	0	0	0	0.0401113	0	0	0	0	0	0	0	0	0	0	0	0	0	0	26.6558	0	3.86192	0	0	0	0	0	0	0	0	0	7.93662	9.68986	15.0032	0	0	0	0	3.64582	0	0	0	3.92363	0
S741_Bacteroides	4.19747	5.08724	1.84997	5.65337	2.14627	1.24766	3.04909	1.86532	4.42635	2.29149	3.17986	2.77336	1.73551	2.43222	2.24475	2.22162	0.735825	3.74093	4.21628	3.38285	2.94332	3.27343	2.03574	1.5582	1.35591	1.66376	1.65004	2.29412	0	1.46266	1.88279	3.461	1.94354	1.42109	3.08364	1.81803	2.3753	1.14425	1.60647	1.28191	3.83495	2.23809	1.92295	0.736445
S742_Bacteroides	0	0	0	0	0.0401113	0	0	0.0300001	0	0.0382981	0	0	0.0290327	0.0274929	0.0265233	0.0445136	0	0	0.0315378	0.0300236	0	0	0	0	0	0	0	0	0	0	0	0	0	0	0	0	0	0	0.0320788	0	0	0.0448344	0	0
S743_Bacteroides	5.8671	1.36839	0.0403237	0	0.0401113	0	0	0.842803	0	0.647874	0	0.0313907	0	0.0274929	0.679202	0.0445136	0	0	1.07622	0.0300236	0	0	0.0300429	0	0.0468248	0	0	0.0475546	0	0.0637001	0.0372419	0	0	0.233129	0.0327078	0.0461864	0.0393542	0	1.73391	0.0384521	0.055393	0.0448344	0	0.0363675
S744_Bacteroides	0	0	0	0	0	5.05745	0.0405982	0	0	4.41963	0.221838	0	3.18994	0	1.23672	0.0445136	0.0431125	0	3.16938	0	1.04857	2.56738	2.14325	0.337469	0.152898	0	2.25928	0.0475546	0	0	3.23354	0	0	0.407442	0	0	1.55649	0.0373216	0	0.667023	0	0.0448344	0	0.0363675
S745_Bacteroides	0	0	0.0403237	0	0	0.192906	0.0405982	0	0	0.0382981	0.824655	0	0.0290327	0	0.914207	0.0445136	0.0431125	0	0.0315378	0	0.0600191	0.0377109	0.0300429	0.037446	0.0468248	0	0.0388957	0.0475546	0	0	0.0372419	0	0	0.756854	0	0	0.0393542	0.0373216	0	0.0384521	0	0.0448344	0	0.0363675
S747_Bacteroides	0	0	0	0	1.47326	0	0	0.0300001	0	0	0	0.0313907	0	0	0	0	0	1.56824	0	0.0300236	0	0	0	0	0	0	0	0	0	0	0	0	0	0	0	0	0	0	0	0	0.055393	0.0448344	0.0415411	0.0363675
S748_Bacteroides	0	0	0	0	0	0	0	0	0	0.0382981	0	0	0	0	0	0	0	0	0	0	0.0600191	0	0	0	0	0	0	0	0	0	0	0	0	0	0	0	0	0	0	0	0	0	0	0
S750_Bacteroides	0	0	0	0.0330827	0.0401113	0	0	0	0	0.0382981	0	0	0	0.0274929	0	0	0	0	1.40593	0	0	5.46524	0	0	0.0468248	0.0306731	0	0	0	0	0	0.0573764	0.0300359	0	0	0	5.51726	0.0373216	0.0320788	0	0	0	0.0415411	0
S751_Bacteroides	0	0	4.42263	20.844	12.9003	17.8551	0.528045	16.5271	0	12.7122	0	14.8769	17.3171	13.6842	15.7681	10.8931	4.8272	2.02661	21.4325	21.1426	15.3824	0	13.3639	11.8864	10.6371	22.5093	17.3597	13.1648	0	25.7296	9.4885	23.0987	18.0146	17.2984	0	16.0688	22.2473	16.4733	16.8929	13.9975	12.7816	13.1503	0	10.0932
S752_Bacteroides	0	0	0	0	0.0401113	0.0450278	0.0405982	0	0	0	0	0.0313907	0	0.0274929	0	0	0	0	0	0	0	0	0	0	0	0	0	0	0	0	0	0	0	0	0.0327078	0	0	0	0	0	0	0	0	0
S753_Bacteroides	0	0	0	0	3.28861	0	0	0	0	0	0	0	0	0	0	0	0	0.0266939	0	0	0	0	0	0	0	0	0	0	0	0	0	0	0	0	0	0	0	0	0	0	0	0	0.0415411	4.62724
S754_Bacteroides	0	0	0	0	0.570952	0	0	0.0300001	0	0	0	0	0	0	0	0	0	1.41356	0	0	0	0	0	0	0	0	0	0	0	0	0	0	0	0	0	0	0	0	0	0	0	0	0	3.94802
S755_Bacteroides	0	18.9162	0	0	0	16.9891	0	0	0	11.6118	0	0	0	14.5592	0	0	15.8786	0	13.0727	0	0	0	0	0	0	0	12.2761	4.53092	0	0	5.14696	18.1982	12.9587	0	0	0	10.5703	0	0	0	0	0	14.3673	11.1414
S756_Bacteroides	0	0.0378377	0	0	0	0	0	0.0300001	0	0	0	0	0	0.0274929	0	0	0	0	0	0	0	0	0	0	0	0	0	0	0	0	0	0	0	0	0	0.0461864	0	0	0	0	0	0	0	0
S757_Bacteroides	0	0	0	0	0	0	11.0264	0	0	0	0	0	0	0.0274929	0	0	0	0	0	0	0	0	0	0	0	0	0	0	0	0	0	0	0	0	0	0	0	0	0	0	0	0	0	0
S758_Bacteroides	0	0	0	0	0	0	0	0	0	0	0	0	0	0	0	0	0	1.50822	0	0	0.125593	0	0.0300429	0	0	0	0	0	0	0	0	0	0	0.300989	0	0	0	0	3.29315	0	0	0	0	0
S759_Bacteroides	0	0	0	0	0	0	0	0	0	0	0	0	0	0	0	0	0	0	0	0	0	0.0377109	0	0	0	0	0	0	0	0	0	0	0	0	0	0	0	0	0	0	0	0	0	0
S760_Bacteroides	0	20.8235	3.63433	0	0	14.4796	9.45895	9.8346	0	11.985	0	0	0.0290327	0	16.3806	0.0445136	0	11.2588	0	19.4135	12.0491	0	10.3697	13.5934	10.7916	0	18.4158	0	0	13.4318	11.3955	0	0	0	0	11.3576	0	16.8069	14.898	0	2.19389	0	0	11.9669
S761_Bacteroides	0	0.0378377	0	0	0	0	0.0405982	0	0	2.29709	0	0	0	0.0274929	0	0	0	0.0266939	0.0315378	0	0	0	0	0	0	6.46156	0	0	0	0	0	1.33961	3.06971	0.0298878	0	0	0.0393542	0	0.0320788	0	0	0	0.0415411	0.0363675
S762_Bacteroides	0.032572	0.0378377	0	0	0	0	0	0	0	0	0	0	0	0.0274929	0	0	0	0	0	0	0	0.0490617	0	0	0	0	0	0	0	0	0	0	0	0	0	0	0	0.0373216	0.0320788	0	0	0	0.0415411	0
S763_Bacteroides	0.588814	7.63695	0.343215	0	1.62635	2.7599	4.39066	12.3647	0.0345954	0.0382981	0.0294064	0.0412886	3.90561	2.99725	0	0	0.23596	2.66178	0	12.9843	1.68971	0.267567	0.0300429	0.037446	0.329114	0	2.65421	0.0475546	0	0.0637001	0.726134	0	0	4.59441	0	0.0461864	4.39409	4.13912	0.0320788	3.34583	2.44285	0.6309	6.37561	0.0363675
S764_Bacteroides	0	0	0	0	0	0	0	0	0	0	0	0	0	0	0	0	0	0	0	0	0	0	0	0	0	0	0	0	0	0	0	0	0	0	0	0	0	0	0	0	0	0	0	0
S765_Bacteroides	0.870518	1.9133	0.203767	0	0	0	1.6474	0.0300001	0	0.0382981	0	0	0.0290327	1.07986	0	0	0.831654	0.259577	0.811243	0	4.46651	1.23192	0.0300429	0	0	0	0.0388957	0.0475546	0	0.476359	0	0	0	0	0	0	0	2.82321	0.68992	0.0384521	0.513365	0	1.44914	0.978115
S766_Bacteroides	0.032572	0	0	0	0	0.0450278	0	0	0	0	0	0.0313907	0	0.0274929	0.348215	0.0445136	0	0	0	0.0300236	0	0	0	0.037446	0	0	0	0	0	0	0	0	0	0	0.0327078	0	0	0	0	0	0	0.0448344	0.0415411	0
S767_Bacteroides	0	0	0	0	0	0	0	0	0	0	0	0	0	0	0	0	0	0	0	0	0	0	0	0	0	0	0	0	0	0	0	0	0	0	0	0	0	0	0	0	0	0	0	0
S768_Bacteroides	0.032572	0	0.0403237	0.0330827	0.0401113	0	0	0	0.0345954	0.0382981	0.0294064	0.0313907	0	0.0274929	0.0265233	0.0445136	0	0.0266939	0.0315378	0.0300236	0.0600191	0.0377109	0.0300429	0	0	0	0	0.0475546	0	0	0	0	0	0.0298878	0.0327078	0	0.0393542	0	0	0	0	0	0	0
S770_Bacteroides	0	0	0	0	0	0	0	0	0	0	0	0	0	0	0	0	0	0	0	0	0	0	0	0	0	0	0	0	0	0	0	0	0	0	0	0	0	0	0	0	0	0	0	0
S771_Bacteroides	12.4916	0	0.0403237	0	0	0	0	0	0.71418	3.10158	2.20884	0.505617	0	0	0	0	0	0	0	0	0	0.786849	0.0300429	0.037446	0.0468248	0	0.888362	0	0	0.0637001	0.0372419	0	0	0	0	0.0461864	0	0	0.573976	0.0384521	0	1.4488	10.296	0
S772_Bacteroides	0	0	0	0	0	0	0	0.0300001	0	0.0382981	0	0	0	0.0274929	0.0265233	0.0445136	0	0	0	0	0.0600191	0	0.0300429	0	0	0	0	0.0475546	0	0	0.0372419	0	0.0300359	0	0.0327078	0.0461864	0	0	0	0	0	3.21149	0	0
S773_Bacteroides	0	0	0	0	0	0	0	0	0	0	0	0	0	0	0	0	0	0	0	0	0	0	0	0	0	0	0	0	0	0	0	0	0	0	0	0	0	0	0	0	0	0	0	0
S774_Bacteroides	0	0	0	0	0	0	0	0	0	0	0	0	0	0	0	0	0	0	0	0	0	0	0	0	0	0	0	0	0	0	0	0	0	0	0	0	0	0	0	0.0384521	0	0	0.0415411	0
S775_Bacteroides	0.032572	0	0.0403237	0.0330827	0	0	0.0405982	0.0300001	0.0345954	0.0382981	0.0294064	0.0313907	0	0.0274929	0.0265233	0.0445136	0	0	0.0315378	0.0300236	0.0600191	0	0.0300429	0.037446	0.0468248	0	0.0388957	0.0475546	0	0	0.0372419	0.0573764	0.0300359	0	0	0.0461864	0.0393542	0	0	0.0384521	0.055393	0.0448344	0	0.0363675
S776_Alistipes	0	0	0.0403237	0	0	0	0	0	0	0	0	0	0	0	0	0	0.131473	0	0	0	0	0	0	0	0.901115	0	0	0	0	0	0	0	0	0	0	0	0.0393542	0	0	0	0	0	0	0
S777_Alistipes	0	0	0	0	0	0	0	0.0300001	0	0	0	0	0	0	0	0	0	0	0	0	0	0	0	0	0	0	0	0.0475546	0	0	0	0	0	0	0	0	0	0	0	0	0	0	0	0
S778_Alistipes	0	0	0.988553	0	0	0.0450278	0	0	0	0	0	0	0	0	0	0	0	0	0	0	0.14335	0	0.800813	1.11322	0.0468248	0	0	0.0475546	0	0	0.0372419	0	0	0	0	0	0.0393542	0	0	1.23142	0.275353	0.0448344	0	0
S779_Alistipes	0	4.36032	0.814197	0	2.71759	0	1.34519	1.06652	0	3.57422	4.46612	3.41749	3.67834	1.29583	0	0	0.364103	0	0	0	2.86066	0	3.65326	1.54906	4.50523	1.08889	1.39073	0.82762	0	0	2.51222	0	0	0	0	1.8041	2.44037	0	0	5.65022	2.25701	2.48885	4.24841	1.47961
S780_Alistipes	0	10.5039	3.06509	0	0	9.09467	6.73512	7.24205	0	6.08655	0	9.15147	6.32843	7.71235	0	0	2.42971	4.71636	0	0	0	0	7.95129	7.116	6.01624	5.41454	0	4.45736	0	8.18853	6.38076	0	0	0	0	6.62862	6.49577	6.34354	8.92901	7.03872	5.32278	5.98679	5.88865	3.20803
S781_Alistipes	0	2.35106	1.86694	0	0	7.65954	5.36747	1.18245	0	5.37667	0	0	0	0.622654	5.84034	8.69222	0	0	0	15.1388	1.5275	0	1.32358	6.63466	1.13395	0	0	3.18479	0	3.91032	5.72559	7.69104	5.09638	1.91177	12.3415	1.34422	0	5.83372	6.74766	7.20794	8.05318	8.0195	0	0.278659
S782_Alistipes	0	0	0	0	0	0	0	0	0	0	0	0	0	0	0	0	0	0	0	0	0	0	0	0	0	0	0	0	0	0	0	0	0	0	0	0	0	0	0	0	1.38351	0	0	0
S784_Alistipes	0	0	0	0	0.0426336	0	0	0	0	0	0	0	0	0	0	0	0	0	0	0	0	0	0	0	0	0	0	0.0475546	0	0	0	0	0	0	0	0	0	0	0	0	1.91775	0	0	0
S785_Alistipes	0.159273	0.0378377	0	0	0.285734	0	0	0	0	0	0	0	0	0	0.0265233	0	0	0	0	0	0	0.0377109	0	0	0.0468248	0	0	6.3108	0	0	0	0	0.0300359	0	0	0	0	0.0373216	0	0	0	1.13848	0	0
S786_Alistipes	0	0	2.13783	0	0	0	0	0	0	0	0	0	0	0	0	0	0	0	0	0	0	0	0	2.95856	0	0	0	0	0	0	0	0	0	0	0	0	0	0	0	0	0	0	0	0
S787_Alistipes	0	5.86534	0.0403237	0	1.58821	5.36817	0.0594649	5.15357	0	0	3.34178	6.29161	0	4.88977	7.15505	9.18932	0	0	7.08753	0	4.07834	3.64545	4.83087	2.14604	1.76045	0	0	4.67742	0	2.27713	0.109083	4.50363	1.20119	0.973276	6.50324	2.16243	0.553075	2.70723	0	3.1015	0.915191	1.26722	5.18006	1.95268
S788_Alistipes	0	0	0	0	0	0	0	0	0	0	0	0	0	0	0	0	0	0	0	0	0	0	0	0	0	0	0	0	0	0	0	0	0	0	0	0	0	0	0	0	0	0	0	0
S789_Alistipes	0	0	0	0	0	0	0	0	0	0.0382981	0.0294064	0	0	0	0	0	0	0	0	0	0	0	0	0	0	0	0	0	0	0	0	0	0	0	0	0	0	0	0	0	0	0	0	0
S790_Alistipes	0	0	3.62714	0	0	0	2.2399	4.23103	0	0.0382981	0	0	0	2.94188	0	0	0	0.0266939	0	0	0	0	0	2.81416	0.0468248	0	0	7.08861	0	0	3.57955	0.0573764	0	0	5.84309	4.39592	5.68562	0	0	12.2865	3.03385	6.80569	0	7.64173
S791_Tannerella	0	0	0	0	0	0	2.13501	0	0	0	0	0	0	0	0	0	0	0	0	0	0	0	0	0	0	0	0	0	0	0	0	0	0	0	0	0	0	0	0	0	0	0	0	0
S792_Tannerella	0	0	0	0	0	0	0	0.12177	0	0	0	0	0	0	0	0	0	0	0	0	0	0	0	0.0376493	0	0	0	0	0	0	0	0	0	0	0	0	0	0	0	0	0	0	0	0
S793_Tannerella	0	0.144507	0	0.0983864	0	0.133335	0.0408185	0.030163	0	0.0897395	0	0.0663975	0	0.0579207	0.0737987	0.0993895	0.0969008	0	0.0856862	0	0	0	0	0.0376493	0.0470789	0	0	0	0	0	0	0	0	0.0785647	0.0675838	0	0	0	0	0.0699341	0	0	0.0805278	0
S794_Tannerella	0	1.21122	0	0	0	0	7.10201	6.58984	0	0	0	0	0	0	0	0	0	0	0	0	0	0	0.616817	0.357085	5.04499	0	0	0.486325	0	1.46266	0	0	0	0	0	0	0.297937	0	0	0	0.771033	0	1.11868	0
S795_Tannerella	0	0	0	0	0	0	0	0	0	0	0	0	0	0	0	0	0	0	0	0	0	0	0	0	0	0	0	0	0	0	0	0	0	0	0	0	0	0	0	0	0	0	0	0
S796_Tannerella	0	0	0	0	0	0	0	0	0	0	0	0	0	0	0	0	0	0	0	0	0	0	0	0	0	0	0	0	0	0	0	0	0	0	0	0	0	0	0	0	0	0	0	0
S797_Tannerella	0	0	0	0	0	0	0	0	0	0	0	0	0	0	0	0	0	0	0	0	0	0	0	0	0	0	0	0	0	0	0	0	0	0	0	0	0	0	0	0	0	0	0	0
S798_Tannerella	0	0	0	0	0	0	0	0	0	0	0	0	0	0	0	0	0	0	0	0	0	0	0	0	0	0	0	0	0	0	0	0	0	0	0	0	0	0	0	0	0	0	0	0
S799_Tannerella	0	0	0	0	0	0	0	0	0	0	0	0	0	0	0	0	0	0	0	0	0	0	0	0	0	0	0	0	0	0	0	0	0	0	0	0	0	0	0	0	0	0	0	0
S800_Tannerella	0	0	0	0	0	0	0	0	0	0	0	0	0	0	0	0	0	0	0	0	0	0	0	0	0	0	0	0	0	0	0	0	0	0	0	0	0	0	0	0	0	0	0	0
S801_Tannerella	0	0	0	0	0.110275	0	0	0	0	0	0	0	0	0	0	0	0	0	0	0	0	0	0	0	0	0	0	0	0	0	0	0	0	0	0	0	0	0	0	0	0	0	0	0
S802_Tannerella	0	0	0	0	0	0	0	0	0	0	0	0	0	0	0	0	0	0	0	0	0	0	0	0	0	0	0	0	0	0	0	0	0	0	0	0	0	0	0	0	0	0	0	0
S803_Tannerella	0	0	0	0	0	0	0	0	0	0	0	0	0	0	0	0	0	0	0	0	0	0	0	0	0	0	0	0	0	0	0	0	0	0	0	0	0	0	0	0	0	0	0.072908	0
S804_Tannerella	0	0	0	0	0	0	0	0	0	0	0	0	0	0	0	0	0	0	0	0	0	0	0	0	0	0	0	0	0	0	0	0	0	0	0	0	0	0	0	0	0	0	0	0
S805_Tannerella	0	0	0	0	0	0	0	0.264097	0	0	0	0	0	0	0	0	0	0	0	0	0	0	0	2.60075	0	0	0	1.2845	0	0	0	0	0	0	0	0	0	0	0	0	0	0	0	0
S806_Tannerella	0	0	0.128156	0	0	0	0	0.371662	0	0	0	0	0	0	0	0	0	0	0	0	0	0	5.57244	2.9844	0	0	0	9.73252	0	0	0	0	0	0	0	5.37166	0.86991	0	0	0	5.23	0	0	0.214514
S807_Prevotella	0	0	0	0	11.0645	0	0	0	0	0	0	0	0	0	0	0	0	0	0	0	0	0	0	0	0	0	0	0	0	0	0	0	0	0	0	0	0	0	0	0	0	0	0	0
S808_Prevotella	0	0	0	0.0330827	0	0	0.0405982	0	0	0	0	0	0	0	0	0	0.0431125	0.0266939	0	0	0	0.0377109	0	0	0	0	0	0	0	0	0	0	0	0	0	0	0	0	0	0	0.055393	0	0	0
S809_Prevotella	0	0	0	0	0	0	0.0405982	0	0	0.0699919	0	0	0	0	0	0	18.03	0.0266939	0	0.0659323	0	0	0	0	0	0	0	0	0	0	0	0	0	0	0	0	0	0	0	0	0	0	0	0
S810_Prevotella	0	0	0	0	0	0	0	0	0	0	0	0	0	0	0	0	0	0.0266939	0	0	0	0	0	0	0	0	0	0	0	0	0	0	0	0	0	0	0	0	0	0	0	0	0	0
S811_Prevotella	0	0.0881102	0	0	0	0	0	0	0	0	0	0	0	0.0880097	0.0980175	0.0779685	0	0	0	0	0	0	0	0.037446	0.228874	0	0	0.0475546	0	0	0	0	0	0	0	0	0	0.114767	0.11665	0.0793863	0	0.274216	0	0
S812_Prevotella	0	0	0	0	0	0	0	0	0	0	0	0	0	0	0	0	0	0	0	0	0	0	0	0	0	0	0	0	0	0	0	0	0	0	0	0	0	0	0	0	0	0	0	0
S813_Prevotella	0	0	0	0	0	0	0	0	0	0	0	0	0	0	0	0	10.3898	0	0	0	0	0	0	0	0	0	0	0	0	0	0	0	0	0	0	0	0	0	0	0	0	0	0	0
S814_Prevotella	0	0	0	0	0	0	0	0	0	0	0	0.0383734	0	0	0	0	0	0	0	0	0	2.6806	0	0	0	0	0	0	0	0	0	0	0	0	0	0	0	0	0	0	0	0	0	0
S815_Prevotella	0	0	0	0	0	0	0.0405982	0	0	0	0	0	0	0	0	0	0	0.0266939	0	0	0	0	0	0	0	0	0	0	0	0	0	0	0	0	0	0	0	0	0	0	0	0	0	0
S816_Prevotella	0	0	8.90165	25.9012	0	0	13.3288	0	0	0	0	0	0	0	0	0	13.5998	16.5323	0	0	0	0	0.550507	0.690979	0	0	0	0	0	0	0	0	0	0	0	0	0	0	0	0	18.4549	0	0	0
S817_Prevotella	0	0	0.0403237	0.0330827	0	0	0.0405982	0	0	0	0	0	0	0	0	0	0.0431125	0.0266939	0	0	0	0	0	0	0	0	0	0	0	0	0	0	0	0	0	0	0	0	0	0	0.055393	0	0	0
S818_Prevotella	0	0	0	0	0	0	0	0	0	0	0	0	0	0	0	0	0	0	0	0	0	0	0	0	0	0	0	0	0	0	0	0	0	0	0	0	0	0	0	0	0	0	0	0
S819_Prevotella	0	0	0	0	0	0	0	0	0	0	0	0	0	0	0	0	0	0.0266939	0	0.0937702	0	0	0	0	0	0	0	0	0	0	0	0	0	0	0	0	0	0	0.10476	0	0	0	0	0
S821_Prevotella	0	0	0	0	0	0	0	0	0	0	0	0	0	0	0	0	0	0	0	0	0	0	0	1.37169	0	0	0	9.44514	0	0	0	0	0	0	0	0	0	0	0	0	0	0	0	0
S822_Prevotella	0	0	22.8272	39.3858	0	0	19.2271	0	0	0	0	0	0	0	0	0	35.5259	18.3894	0.075011	0	0	18.1841	2.6452	3.29542	0	0	0	0	0	0	0	0	0	0	0	0	0	0	0	0	31.5155	0	0	0
S823_Prevotella	0	0	0.0403237	0	0	0	0.0405982	0	0	0	0	0	0	0	0	0	0	0	0	0	0	0	0	0	0	0	0	0	0	0	0	0	0	0	0	0	0	0	0	0	0	0	0	0
S824_Prevotella	0	0	0	0	0	0	0	0	0	0	0	0	0	0	0	0	0	0	0	0	0	0	0	0	0	0	0	0	0	0	0	0	0	0	0	0	0	0	0	0	0	0	0	0
S825_Prevotella	0	0	0	0	0	0	0	0	0	0	0	0	0	0	0	0	0	0	0	0	0	0	0	0	0	0	0	0	0	0	0	0	0	0	0	0	0	0	0	0	0	0	0	0
S826_Prevotella	0	0	0	0	0	0	0	0	0	0	0	0	0	0	0	0	0	0	0	0	0	0	0	0	0	0	0	0	0	0	0	0	0	0	0	0	0	0	0	0	0	0	0	0
S827_Prevotella	0	0	0	0	0	0	0	0	0	0	0	0	0	0	0	0	0	0	0	0	0	0	0	0	0	0	0	0	0	0	0	0	0	0	0	0	0	0	0	0	0	0	0	0
S828_Prevotella	0	0	10.3204	9.22525	0	0	18.7836	0	0	0.0642699	0	0	0	0	0	0	0	0	0	0	0	0	0	0	0	0	0	0	0	0	0	0	0	0	0	0	0	0	0	0	0	0	0	0
S829_Prevotella	0	0	0	0	0	0	0	0	0	0	0	0	0	0	0	0	0.0431125	0	0	0	0	0	0	0	0	0	0	0	0	0	0	0	0	0	0	0	0	0	0	0	0	0	0	0
S830_Anaerophaga	0	0	0.222212	0	0	0.04733	0.14094	0.0922418	0	0	0	0.0403681	0	0	0	0	0	0	0	0.0300236	0.250879	0	0.0300429	0.301296	0	0	0.0718472	0.0475546	0	0	0	0	0	0	0	0.112204	0.0393542	0	0	0	0	0.073193	0	0
S831_Tannerella	0	0	0	0	0	0	0	0	0	0	0	0	0	0	0	0	0	0	0	0	0	0	0	0	0	0	0	0	0	0	0	0	0	0	0	0	0	0	0	0	0	0	0	0
S832_Anaerophaga	0	0	0	0	0	0	0	1.03355	0	0	0	0	0	0	0	0	0	0	0	0	0	0	0	3.06008	0	0	0	0	0	0	0	0	0	0	0	0	0	0	0	0	0	0	0	0
S834_Rikenellaceae	0	0	0	0	0	0.576248	0.0797386	1.07819	0	0	0	0.0404228	0	0	0	0	0	0	0	0.856843	0.383309	0	1.33098	0.157202	0	0	0	1.35193	0	0	0	0	0	0	0	0.0868198	0	0	0	0	0	1.86515	0	0
S835_Anaerophaga	0	0.390847	0.248306	0.414775	0	0.0806741	0	0.590032	0	0.299771	0.270548	0.595399	0.127289	0.267729	0.303987	0.202712	0.203268	0.129348	0.111752	0.781304	0	0	0.65475	0.24113	0.413031	0	0	0.418494	0	0	0	0	0	0.100692	0	0	0	0	0	0.242125	0.315607	0.373123	0	0.160464
S836_Porphyromonadac	0	0	1.83594	0	0	0.138346	1.16408	0	0	0	0	0.0990727	0	0	0	0	0	0	0	0	0	0	0.0302059	1.21924	0	0	0.297729	0	0	0	0	0	0	0	0	2.19884	0	0	0	0	0	0	0	0
S837_Rikenellaceae	0	0	0	0	0	0	0	0	0	0	0	0.225874	0	0	0	0	0	0	0	0	0	0	0	0	0	0	0	0	0	0	0	0	0	0	0	0	0	0	0	0	0	0	0	0
S838_Prevotella	0	0	0	0	0	0	0	0	0	0	0	0	0	0	0	0	0	0	0	0	0	0	0	0.313406	0	0	0	0	0	0	0	0	0	0	0	0	0	0	0	0	0	0	0	0
S839_Anaerophaga	0	0	0	0	0	0	0	0	0	0	0	0	0	0	0	0	0	0	0	0	0	0	0	0	0	0	0	0	0	0	0	0	0	0	0	0	1.85899	0	0	0	0	0	0	0
S840_Anaerophaga	0	0	0	0	0	0	0	0	0	0	0	0	0	0	0	0	0	0	0	0	0	0	0	0	0	0	0	0	0	0	0	0	0	0	0	0	0	0	0	0	0	0	0	0
S841_Bacteroidaceae	0	0	0.530637	0	0	3.62441	0.647973	0.0675306	0	0	0	0.0847667	0	0	0	0	0	0	0	5.51783	1.02954	0	3.35037	1.5464	1.78165	0	0.128977	2.58481	0	0	0	0	0	0	0	0.302475	0.501495	0	0	0	0	0.52188	0	0
S842_Bacteroidaceae	0	0	1.15523	0	0	4.95418	0	1.9764	0	0	0	5.38663	0	0	0	0	0	0	0	16.8184	1.32467	0	6.70819	2.21188	3.97514	0	0	14.7356	0	0	0	0	0	0	0	0.186843	9.61914	0	0	0	0	5.12183	0	0
S843_Rikenella	0	0	0	0	0	0	0	0	0	0	0	0	0	0	0	0	0	0	0	0	0	0	0	0	0	0	0	0	0	0	0	0	0	0	0	0	0	0	0	0	0	0	0	0
S844_Bacteroides	0	0	0	0	0	0	0	0	0	0	0	0	0	0	0	0	0	0	0	0	0	0	0.0300429	0	0	0	0	0	0	0	0	0	0	0	0	0	0	0	0.0320788	0	0	0	0	0
S845_Prevotella	0	0	0	0	0	0	0	0	0	0	0	0	0	0	0	0.124519	0	0	0	0	0	0	0	0	0	0	0	0	0	0	0	0	0	0	0	0	0	0	0	0	0	0	0	0
S846_Prevotella	0	0	0	0	0	0	0	4.8865	0	0	0	0	0	0	0	0	0	0	0	0	0	0	0	0	0	0	0	0	0	4.9691	0	0	0	0	0	5.46844	0	0	2.74559	1.93704	0	0	0	0
S847_Fusobacterium	0	0	0	0	0	0	0	0	0	0	0	0	0	0	0	0	0	9.11012	0	0	0	0	0	0	0	0	0	0	0	0	0	0	0	0	0.119863	0	0	0	0	0	0	0	0	0
S848_Fusobacterium	0.117466	0	0	0	0	0	0	0	0	0	0	0	0	0	0	0	0	0	0	0	0	0.108364	0	0.164338	0	0	0	0	0	0	0	0	0	0	0	0	0	0	0	0	0	0	0	0
S849_Cetobacterium	0	0	0	0	0	0	0	0	0	0	0	0	0	0	0	0	0	0	0	0	0	0	0	0	0	0	0	0	0	0	0	0	0	0	0	0	0	0	0	0	0	0	0	0
S850_Verrucomicrobiu	0	33.3344	6.98483	0.570853	0	0	10.0905	12.5499	0	20.3441	15.2277	26.2278	0	20.8563	0.0997153	0	0	0.121156	15.8059	0.0900438	17.502	0	0	29.1796	23.5974	3.97056	0	19.752	0	0	10.2513	20.0176	0.289541	16.1368	2.77605	3.18072	0	27.671	18.8471	25.5415	0	17.5255	25.9421	17.0973
S851_Victivallis	0	0	0	0	0	0	0.380905	0	0	28.9586	0.131993	0	0	0	0	0	0	0	0	0	0	0	0	0.59138	0.482327	0	0	0.806153	0	0	0.134606	0.20233	0	0	0	0	1.47373	0	0	33.7256	0	0	0	0
S852_Papillibacter	0.980938	0.540994	0.0387033	0	0.0384995	0.874614	0.0560944	0.601178	0	0.628017	0.0282248	0.296902	0.0278661	0.0573072	0.0254575	0.467831	0.04138	0.335704	0.0699422	2.24744	0.374239	0.0470382	0.0288357	0.591447	0.0449432	0	0.726223	0.0456437	0	0.58668	0.0629113	0.0550708	0.357385	0.0286868	0	0.419237	0.336419	0.0358219	0.0307898	0.183184	0	0.0430327	1.80162	0.0349061

## Sheet: spectral bins
Bins/sample ID	kIBS01	kIBS02	kIBS03	kIBS04	kIBS05	kIBS06	kIBS07	kIBS08	kIBS09	kIBS10	kIBS11	kIBS12	kIBS13	kIBS14	kIBS15	kIBS16	kIBS17	kIBS18	kIBS19	kIBS20	kIBS21	kIBS22	kHLT01	kHLT02	kHLT03	kHLT04	kHLT05	kHLT06	kHLT07	kHLT08	kHLT09	kHLT10	kHLT11	kHLT12	kHLT13	kHLT14	kHLT15	kHLT16	kHLT17	kHLT18	kHLT19	kHLT20	kHLT21	kHLT22
9.68158	0.240716	0.233297	0.260137	0.235485	0.248594	0.24218	0.252223	0.239961	0.235091	0.237758	0.242023	0.226414	0.24373	0.248423	0.232244	0.24203	0.244127	0.234546	0.245558	0.241129	0.233757	0.238555	0.243959	0.264389	0.248321	0.242246	0.241068	0.354826	0.241142	0.236598	0.242681	0.234708	0.236716	0.243681	0.236855	0.237849	0.245069	0.244835	0.244522	0.325199	0.256918	0.297201	0.302693	0.250371
9.65436	0.245111	0.241326	0.241167	0.23786	0.240311	0.232396	0.242643	0.238897	0.237474	0.243772	0.236592	0.216948	0.232609	0.224845	0.23136	0.250244	0.240271	0.256511	0.235996	0.239104	0.23685	0.232399	0.245083	0.257609	0.244923	0.238769	0.246232	0.234927	0.240129	0.256725	0.249005	0.240298	0.240235	0.249176	0.241477	0.239966	0.242853	0.242333	0.254603	0.254993	0.243347	0.269028	0.258173	0.247847
9.63166	0.243237	0.2441	0.257696	0.242648	0.254048	0.255365	0.247912	0.247985	0.238041	0.246277	0.247896	0.221183	0.235883	0.233051	0.242937	0.280141	0.250184	0.299787	0.250453	0.2463	0.25905	0.241077	0.270965	0.278329	0.271348	0.244428	0.251016	0.251753	0.245274	0.263796	0.259149	0.250629	0.241125	0.255425	0.251752	0.250178	0.252516	0.247431	0.273503	0.265362	0.269373	0.287621	0.284987	0.267522
9.59438	0.237311	0.22988	0.229793	0.240393	0.247029	0.224211	0.24232	0.216821	0.222724	0.237095	0.230321	0.200585	0.221542	0.21584	0.22649	0.253003	0.243565	0.259125	0.236556	0.247324	0.240428	0.235108	0.364607	0.26218	0.307005	0.229391	0.241407	0.236288	0.307471	0.233681	0.23547	0.296094	0.242312	0.247139	0.255331	0.278936	0.249167	0.235445	0.280868	0.332523	0.29378	0.372118	0.29128	0.27585
9.5091	0.234185	0.23454	0.235615	0.234711	0.236366	0.236928	0.234361	0.237065	0.237491	0.236412	0.236856	0.236016	0.235093	0.233983	0.235536	0.237657	0.235593	0.236861	0.234383	0.23698	0.237582	0.235486	0.23454	0.234868	0.233738	0.236521	0.235277	0.234215	0.236763	0.234953	0.235711	0.23208	0.236955	0.236216	0.236733	0.237684	0.235671	0.236826	0.232458	0.237724	0.238761	0.235822	0.234912	0.233644
9.41926	0.228607	0.22469	0.289623	0.243718	0.374853	0.262211	0.290033	0.262784	0.254061	0.482361	0.2809	0.279796	0.235715	0.23837	0.236399	0.34661	0.247579	0.255678	0.235141	0.246347	0.270786	0.233876	0.353526	0.283549	0.335632	0.248425	0.241384	0.272667	0.253269	0.251353	0.255652	0.334276	0.232223	0.26306	0.247675	0.291435	0.273651	0.333723	0.233095	0.415296	0.280434	0.272418	0.331468	0.354994
9.3659	0.248386	0.234047	0.252868	0.258475	0.246873	0.237943	0.257705	0.284453	0.25742	0.256427	0.25994	0.225881	0.247615	0.238588	0.252086	0.255524	0.282288	0.268558	0.240131	0.229031	0.249918	0.255023	0.237021	0.232236	0.234405	0.259137	0.276057	0.233403	0.289721	0.220973	0.241473	0.254532	0.241571	0.253466	0.249162	0.275454	0.251485	0.244214	0.23537	0.2831	0.240727	0.253678	0.242592	0.241011
9.29139	0.253149	0.260671	0.276902	0.245777	0.308323	0.280998	0.267475	0.309203	0.262181	0.280464	0.28748	0.280477	0.258371	0.251754	0.272292	0.277333	0.258454	0.262775	0.255282	0.238612	0.315096	0.245484	0.223323	0.231399	0.260539	0.256229	0.240439	0.266124	0.276986	0.279643	0.26411	0.264497	0.246369	0.263302	0.242867	0.284491	0.275988	0.263981	0.224348	0.275256	0.25867	0.233681	0.247767	0.263994
9.19621	0.256551	0.258592	0.371671	0.237282	0.914906	0.316421	0.554457	0.24843	0.239857	0.449095	0.422163	0.244693	0.293307	0.268057	0.261068	1.03685	0.341301	0.227896	0.23355	0.232522	0.53027	0.244141	0.803597	0.238856	0.597879	0.245908	0.186891	0.308777	0.205244	0.314716	0.483966	0.622786	0.236244	0.280704	0.223292	0.437492	0.273177	0.750861	0.584256	0.777328	0.440949	0.265417	0.437497	0.674906
9.07075	0.514674	0.362662	0.236854	0.311304	0.305175	0.273729	0.300479	0.341047	0.584123	0.198625	0.248672	0.507433	0.286875	0.394093	0.374973	0.244332	0.314612	0.474885	0.525441	0.399543	0.68218	0.233944	0.218634	0.209512	0.309974	0.340047	0.595201	0.258828	0.258593	0.185104	0.395738	0.285324	0.355427	0.29355	0.398739	0.424641	0.264797	0.252752	0.142444	0.167615	0.287517	0.154366	0.192308	0.17461
8.93846	0.39262	0.399906	0.458378	0.374365	0.482367	0.367616	0.450353	0.439671	0.343898	0.270523	0.415167	0.382906	0.470567	0.448714	0.403971	0.500503	0.50421	0.43726	0.446322	0.441711	0.375496	0.37179	0.389582	0.346814	0.292839	0.373112	0.39586	0.359902	0.391022	0.341457	0.459683	0.343425	0.402573	0.4624	0.496809	0.604457	0.488196	0.357439	0.382613	0.312932	0.552297	0.271811	0.294285	0.348089
8.84875	0.236908	0.235208	0.236618	0.235711	0.235492	0.233107	0.23623	0.237166	0.236558	0.236389	0.235591	0.23746	0.238527	0.234529	0.23596	0.23708	0.236579	0.234499	0.237214	0.235012	0.236806	0.235285	0.233865	0.235751	0.236026	0.237721	0.236546	0.236744	0.235623	0.235871	0.235554	0.232905	0.235333	0.235222	0.236758	0.238272	0.233975	0.237211	0.236287	0.237536	0.234959	0.233046	0.235312	0.234163
8.73833	0.362486	0.241309	0.185664	0.204918	0.221143	0.18783	0.23178	0.107531	0.254258	0.217391	0.210377	0.175183	0.243558	0.169789	0.24838	0.281735	0.163039	0.198829	0.204423	0.188394	0.22964	0.176948	0.355347	0.246352	0.260153	0.204816	0.308766	0.222749	0.246315	0.273326	0.187862	0.226811	0.254422	0.231028	0.214183	0.236736	0.218805	0.233359	0.133405	0.174475	0.273666	0.144137	0.20117	0.249662
8.57049	0.493575	0.285244	0.824138	0.382444	0.966083	0.384512	0.902846	0.840206	0.398068	0.622547	0.89284	0.448967	1.02117	0.323036	0.48212	1.31145	0.111667	0.855298	0.346702	0.213151	1.05848	0.431587	2.11181	1.07088	0.412755	0.37474	1.01529	0.500726	0.333326	0.411028	0.646869	0.362201	0.649243	1.13891	0.669502	0.953228	1.12777	1.17265	0.470741	0.414731	2.07652	0.09625	0.420322	0.394915
8.44562	0.400984	0.497137	0.626015	0.481986	0.849264	1.52032	0.783966	0.838814	0.767172	1.57801	1.03079	1.57431	1.23278	1.54214	1.20212	1.15097	1.05015	0.827099	1.07884	1.7465	1.14321	1.1418	1.12167	1.25394	0.758636	0.857466	0.535313	1.64037	0.710307	0.701798	0.753968	0.840981	0.758927	0.816681	0.704543	0.86005	0.595184	0.491153	0.707628	1.24896	0.686056	1.0793	0.78956	0.603791
8.38815	0.2496	0.255658	0.258713	0.26732	0.260636	0.226164	0.267918	0.236004	0.253899	0.222859	0.297753	0.239082	0.244367	0.226186	0.241232	0.277679	0.205896	0.217403	0.230078	0.16493	0.225736	0.238735	0.267037	0.276822	0.338994	0.201781	0.270389	0.249189	0.243678	0.28243	0.256576	0.256591	0.28585	0.281007	0.278459	0.228744	0.329143	0.276945	0.439895	0.293746	0.267313	0.226161	0.297251	0.277743
8.33189	0.320628	0.549475	0.285662	0.35868	0.50686	0.306782	0.315762	0.258097	0.482886	0.288983	0.412341	0.826297	0.22941	0.266796	0.179799	0.315721	0.341547	0.167381	0.388085	0.168924	0.314623	0.248128	0.254347	0.493562	0.307478	0.30687	0.420892	0.22307	0.277594	0.309264	0.413704	0.329737	0.305638	0.340602	0.548966	0.265966	0.346645	0.395	0.27007	0.683673	0.396651	0.263794	0.358257	0.250339
8.27356	0.428622	0.542102	0.623417	0.514157	0.473954	0.570635	0.540591	0.447823	0.625946	0.409523	0.426462	0.906473	0.453481	0.462363	0.377259	0.58506	0.515585	0.267367	0.452171	0.361435	0.364599	0.406381	0.33818	0.514327	0.401137	0.409933	0.492714	0.377839	0.45952	0.52814	0.734449	0.519437	0.415834	0.543621	0.546425	0.598725	0.531695	0.398277	0.497969	0.590548	0.855537	0.75559	0.431043	0.438214
8.20707	0.653101	1.17471	0.86789	1.12742	1.19678	0.932744	1.40657	1.05067	0.755544	0.750399	0.719177	1.1964	0.951367	1.28532	0.754792	1.02738	1.43954	0.807327	0.846485	0.893747	0.874189	0.822249	0.925893	0.830695	0.778146	0.957536	0.828107	1.24723	0.929795	1.39061	1.08368	0.699384	0.899206	1.21597	1.07474	0.926197	0.907953	0.795795	1.02103	1.00074	1.38596	1.08384	0.992929	1.07031
8.15816	0.292115	0.336839	0.343492	0.344023	0.5342	0.353577	0.359603	0.316446	0.403045	0.350926	0.33984	0.384237	0.340875	0.376951	0.308207	0.437062	0.376072	0.293343	0.343085	0.262229	0.430621	0.315952	0.332773	0.47176	0.33867	0.358912	0.413187	0.468716	0.391886	0.342916	0.369073	0.489922	0.292169	0.356922	0.355126	0.353684	0.341185	0.452161	0.382976	0.425153	0.373128	0.388195	0.38024	0.312922
8.13127	0.271029	0.293826	0.312561	0.298349	0.395587	0.302921	0.300055	0.287181	0.331581	0.285893	0.286394	0.318828	0.326546	0.292914	0.251789	0.343312	0.337956	0.258322	0.292405	0.251135	0.346539	0.294264	0.293714	0.344484	0.304056	0.307657	0.32013	0.271037	0.295432	0.29819	0.297323	0.283346	0.271799	0.313622	0.308577	0.281852	0.315286	0.314612	0.299247	0.341259	0.350803	0.310648	0.324684	0.278542
8.07276	0.766679	0.822502	0.898963	0.999003	0.852636	0.66728	0.957579	0.95517	0.896737	0.632455	0.704114	0.796148	0.774843	0.723145	0.626498	0.783664	1.25679	0.544997	0.639945	0.666104	0.696533	0.912348	1.00155	1.08425	0.698607	0.879369	1.06193	0.644211	0.763679	0.764113	0.727129	0.59508	0.727394	1.02461	1.18455	0.652518	0.759453	0.695046	0.774742	0.960324	1.0147	0.727516	0.72199	0.620162
7.91993	1.80671	2.87557	2.18478	1.79496	2.37009	2.56812	1.78354	1.90488	3.09623	2.30333	1.9538	4.69812	1.2359	2.60791	1.68074	2.75861	2.75726	1.4518	1.87677	1.70568	1.85804	1.82619	2.46016	2.90235	1.91624	1.78856	2.90171	2.06633	1.15239	2.51853	2.37076	2.41682	1.60385	1.95869	2.75064	2.85847	1.86225	1.8765	2.06675	3.37254	3.13554	2.23209	2.13789	1.68469
7.74939	1.29277	1.15632	1.25272	0.713625	1.14199	1.38772	0.810154	0.710037	1.59327	1.40255	0.769909	1.8758	0.361118	1.52081	0.85992	1.77344	0.990548	0.729316	1.18334	0.732395	1.36625	0.602676	1.08377	1.53718	1.37072	0.53176	1.60574	0.893547	0.551584	1.32447	1.17016	1.15639	0.556504	1.00059	1.07952	2.00395	0.768428	1.12797	0.88916	1.74671	1.94661	1.17912	1.10309	0.946528
7.65217	0.591155	0.587506	0.556547	0.469449	0.550255	0.627793	0.458563	0.457723	0.556687	0.622811	0.43949	0.700145	0.421345	0.53269	0.404373	0.668269	0.554896	0.351323	0.424424	0.32645	0.516646	0.499828	0.677159	0.81277	0.66754	0.422955	0.676514	0.610722	0.592551	0.648847	0.526231	0.487361	0.370522	0.522866	0.590423	0.667864	0.454761	0.548721	0.513198	0.81597	0.672007	0.589716	0.602853	0.682724
7.59942	0.462403	0.579611	0.443376	0.418045	0.485374	0.480344	0.489708	0.379555	0.486083	0.559537	0.432099	0.704439	0.417658	0.551989	0.427094	0.524738	0.596985	0.276882	0.374296	0.343446	0.428848	0.44523	0.410814	0.603793	0.468192	0.500044	0.565485	0.437549	0.391344	0.552567	0.431108	0.368184	0.305097	0.679121	0.77111	0.730006	0.365809	0.493843	0.518347	0.686807	0.669318	0.463162	0.538169	0.462906
7.54317	0.919282	1.41497	1.17054	1.41756	1.42082	1.57415	1.73118	1.20891	1.35256	1.4437	1.37694	1.68293	1.0918	1.77941	1.24819	1.60346	1.88764	0.949756	1.33651	1.14727	1.19117	1.48227	1.15819	1.35538	0.995817	1.14128	1.4958	1.40733	0.836318	1.78004	1.50382	0.855571	1.04994	1.46282	1.96301	1.52205	1.26009	1.17108	1.40126	1.53816	1.75725	1.24185	1.21908	1.36766
7.4867	0.541367	0.645426	0.653843	0.524655	0.737053	0.669305	0.717457	0.498588	0.87718	0.864193	0.543419	0.823358	0.462665	0.588103	0.502386	0.69599	0.710287	0.317273	0.477845	0.43682	0.623159	0.959265	0.71603	0.911967	0.638613	0.539417	0.772492	0.648671	0.385533	0.844672	0.607929	0.423219	0.507076	0.573057	0.820294	0.608845	0.51687	0.683671	0.565512	1.0094	0.669467	0.588243	0.583433	0.791318
7.43734	1.88415	2.33418	1.61575	1.88861	2.54268	2.44813	2.61452	1.11735	2.09393	2.22318	2.60463	2.27886	0.993437	2.47582	2.19082	2.63579	2.62108	1.52949	2.36285	1.65104	2.25941	1.86812	2.04853	2.20553	1.59938	1.66123	2.7256	2.06468	1.05708	2.76288	2.13765	1.59903	1.48775	1.86378	2.62771	2.65846	1.5694	2.39464	2.0114	2.4153	2.00561	1.88032	1.90343	1.84806
7.38133	2.19432	3.85016	3.14469	1.76097	3.05156	3.7617	2.24958	1.44193	3.39769	2.3846	2.26763	5.31002	1.12069	3.47371	3.10654	3.25061	2.81971	1.67137	2.36202	1.91797	3.57652	2.76688	3.58335	4.43668	4.61788	1.54595	2.89868	3.97789	1.00339	3.45432	3.56091	4.05453	1.51613	2.34426	2.61341	3.0108	2.30626	3.45419	2.97535	4.15658	2.61411	4.60182	3.72294	3.79181
7.32119	3.73931	5.06273	4.48085	2.79209	4.32934	4.82834	3.51141	1.90988	4.32795	2.90399	3.53224	5.42786	1.7093	5.11385	4.57336	4.50724	3.85044	2.70464	3.82916	2.99629	5.16452	4.18357	5.09569	5.66203	6.51689	2.41028	4.19324	5.35589	1.57859	4.69145	4.75217	5.46301	2.39962	3.65098	3.87426	4.88412	3.56505	4.90198	4.42012	5.05392	2.79985	6.5839	5.7856	5.0101
7.2837	0.357343	0.364216	0.462663	0.394249	0.40309	0.468099	0.44259	0.367616	0.427123	0.398631	0.43118	0.495788	0.38103	0.492645	0.413594	0.4709	0.470343	0.374652	0.402022	0.364992	0.4561	0.474722	0.429824	0.465178	0.418591	0.425261	0.392122	0.437061	0.343695	0.309047	0.476097	0.499929	0.349718	0.479085	0.427953	0.476965	0.39249	0.388967	0.501249	0.480222	0.369697	0.439495	0.392431	0.379594
7.2719	0.393366	0.39783	0.498299	0.370771	0.413349	0.476762	0.41973	0.410414	0.421147	0.406513	0.454197	0.447514	0.456767	0.501469	0.368547	0.505834	0.495947	0.374958	0.396246	0.341037	0.405015	0.412912	0.629088	0.514697	0.521667	0.406699	0.411033	0.496781	0.347224	0.333368	0.613684	0.507284	0.363808	0.548028	0.424817	0.529685	0.4405	0.411857	0.552616	0.520904	0.399194	0.441554	0.448287	0.443551
7.25895	0.476728	0.385731	0.469575	0.391741	0.424539	0.429485	0.45094	0.915087	0.462362	0.420995	0.435275	0.454316	0.388092	0.434941	0.365987	0.523636	0.498093	0.409796	0.41523	0.386732	0.373678	0.486999	0.750439	0.500803	0.55774	0.472845	0.43919	0.506923	0.509653	0.423975	0.688209	0.479346	0.421692	0.477903	0.482101	0.684261	0.615808	0.410484	0.473197	0.510855	0.384546	0.428045	0.522343	0.412053
7.24582	0.531306	0.370661	0.448934	0.403277	0.446923	0.418773	0.390554	0.58395	0.532251	0.433946	0.45609	0.52801	0.376676	0.407154	0.401633	0.466281	0.581203	0.469101	0.494151	0.481028	0.394693	0.631023	0.46938	0.480293	0.429575	0.493543	0.508192	0.435529	0.694496	0.516291	0.515331	0.45422	0.474057	0.426566	0.54751	0.786263	0.768314	0.377862	0.429386	0.513217	0.419353	0.434387	0.593067	0.4359
7.23295	0.474602	0.3447	0.415417	0.449342	0.409751	0.389222	0.386998	0.457362	0.451355	0.408326	0.503871	0.451363	0.368991	0.364779	0.367435	0.500111	0.426467	0.432783	0.410173	0.39915	0.372319	0.544253	0.727399	0.445565	0.506791	0.451714	0.438493	0.428298	0.531302	0.436097	0.544349	0.401976	0.457303	0.415125	0.456895	0.58934	0.59978	0.395472	0.391098	0.466228	0.385247	0.384437	0.47994	0.366852
7.22003	0.402148	0.388473	0.487399	0.416575	0.393363	0.384213	0.426581	0.419027	0.389036	0.422027	0.426799	0.409836	0.361483	0.38561	0.367688	0.449939	0.437669	0.403488	0.375298	0.330812	0.368745	0.510454	0.588077	0.423726	0.429862	0.415802	0.438566	0.413484	0.38471	0.402117	0.46498	0.390816	0.373977	0.41695	0.469007	0.453345	0.480788	0.385061	0.392775	0.445806	0.366013	0.368886	0.399492	0.378923
7.18707	2.0898	2.35219	1.80882	2.21189	2.61816	2.41919	2.78835	1.91532	2.81787	2.10827	2.6028	4.12283	1.52244	2.60833	2.79426	2.6375	3.50534	2.17659	3.00082	2.08416	2.28758	2.37128	1.98803	2.19906	1.55632	2.35351	2.68381	2.15389	2.00473	2.42523	2.31951	2.06548	1.97121	2.52846	3.23863	3.60989	2.52165	2.26651	2.13193	2.29407	1.81146	2.08995	2.16031	1.53106
7.14417	0.626607	0.782462	0.802108	0.628805	1.17762	0.707939	0.691714	0.63676	0.742587	0.647415	0.540045	0.877433	0.588895	0.766339	0.756817	0.755985	0.83555	0.643445	0.507005	0.715602	1.16598	0.859126	0.94511	0.825085	0.954734	0.688561	0.63866	0.810692	0.422919	0.5637	1.25567	0.911722	0.510131	0.946781	0.89562	0.741366	0.710814	0.880429	0.793967	1.01036	0.912319	1.3412	1.26581	0.933689
7.11148	0.523048	0.479895	0.680781	0.417632	0.592745	0.596688	0.459459	0.423872	0.65748	0.615221	0.639419	0.621014	0.392349	0.57504	0.441571	0.588566	0.57109	0.56176	0.446866	0.448056	0.567823	0.436417	1.06047	0.623027	0.557339	0.570494	0.550445	0.563123	0.336133	0.429149	0.535598	0.709343	0.584285	0.681969	0.447444	0.620566	0.61913	0.522721	0.554128	0.768239	0.54454	0.59468	0.912156	0.457877
7.07499	0.576856	0.712894	0.670789	0.477444	0.609969	0.630977	0.441973	0.40977	0.793335	0.673037	0.790241	0.602734	0.291219	0.530197	0.491892	0.751964	0.490365	0.539643	0.583523	0.617345	0.580827	0.440195	0.628131	0.679164	0.500641	0.521206	0.863666	0.71239	0.317563	0.570396	0.575176	0.728332	0.588945	0.533168	0.437232	0.679202	0.823648	0.51592	0.606358	0.705879	0.46728	0.562227	0.573395	0.425131
7.01831	1.70933	0.968801	1.89631	0.687368	1.58263	1.02449	0.674172	0.691976	1.19269	1.3623	1.00459	1.00855	0.578766	1.7383	1.03007	1.42778	0.809847	0.653553	0.735664	0.806696	1.46373	1.01759	1.84171	1.69933	1.37778	0.854208	1.50964	1.10036	0.515534	0.746087	0.982264	1.09426	0.677494	1.55478	0.767738	1.99727	0.871836	1.51667	0.841735	1.60677	1.48564	1.03185	2.50558	1.08525
6.958	0.734187	0.643406	0.733093	0.697697	0.710673	0.658748	0.492241	0.592965	0.853945	0.725118	0.683834	0.615812	0.444688	0.701389	0.611473	1.27692	0.739402	0.620537	0.508083	0.503838	0.660548	0.646436	1.48948	0.866645	0.652399	0.817082	1.0881	0.832268	0.555165	0.63347	0.693313	0.722911	0.555272	0.686521	0.727926	1.14229	0.641279	0.624481	0.752566	1.04792	0.920046	0.691849	0.843977	0.613594
6.92377	0.742665	0.716454	0.880752	0.591767	0.542264	0.527784	0.603432	0.526539	0.636119	0.65223	0.632285	0.546516	0.498511	0.734246	0.504429	0.586585	0.683805	0.623296	0.464752	0.537294	0.47962	0.681762	0.496868	0.636393	0.685067	0.712722	0.620762	0.550609	0.527158	0.602625	0.57551	0.482845	0.48818	0.944376	0.707338	0.566218	0.508425	0.517591	0.599014	0.822627	0.505603	0.535481	1.35245	0.645401
6.90605	1.25749	1.16785	0.934782	0.977506	1.08062	1.05202	1.19775	0.688223	1.1308	0.951739	1.20811	1.08164	0.659871	1.41726	1.15758	1.17156	1.4833	0.935024	1.21658	0.954306	0.980737	1.01051	0.927385	0.918712	0.73097	0.993777	1.31662	0.987377	0.687161	1.1588	1.04354	0.908575	0.815279	1.24193	1.25263	1.50426	0.852403	1.00116	0.901591	1.00413	0.883668	0.939826	1.26916	0.782658
6.89267	1.02396	1.0034	0.83333	0.913577	1.06252	1.06825	1.11044	0.687896	1.14958	0.905747	1.21461	1.11815	0.6614	1.31437	1.21568	1.19122	1.42886	0.89473	1.22546	0.94474	1.00728	0.980754	0.902955	0.871906	0.664011	0.946947	1.1664	0.973564	0.699292	1.04539	1.02164	0.911848	0.793817	1.09506	1.13158	1.48504	0.872308	0.947565	0.926379	1.02103	0.805281	0.924783	1.03405	0.723737
6.8799	0.857082	0.507953	0.70763	0.45173	0.494955	0.425829	0.475448	0.602958	0.697233	0.54821	0.588433	0.638159	0.482991	0.748256	0.545215	0.593202	0.585006	0.533816	0.584195	0.641982	0.46274	0.746314	0.471408	0.466628	0.546431	0.683552	0.538231	0.486524	0.747528	0.543512	0.443893	0.505029	0.519853	0.812332	0.635436	0.907989	0.70495	0.464323	0.515253	0.722668	0.47805	0.427175	1.15047	0.519733
6.86905	0.640874	0.485277	0.612257	0.443929	0.44531	0.379242	0.49257	0.610454	0.726911	0.46929	0.4997	0.570116	0.457788	0.547005	0.434029	0.497601	0.556541	0.513193	0.62864	0.567772	0.393882	0.694003	0.412864	0.453892	0.504212	0.705444	0.491293	0.448279	0.708294	0.519482	0.492627	0.470683	0.561596	0.728337	0.587763	0.942371	0.747091	0.407335	0.497072	0.572417	0.436676	0.425256	1.03123	0.476832
6.85295	0.771536	0.516868	0.647875	0.647178	0.671974	0.516851	0.591756	0.751248	0.984804	0.587482	0.649758	2.19521	0.613811	0.722548	0.600702	0.685244	0.941224	0.783944	0.704918	0.582285	0.548801	0.785433	0.564659	0.685466	0.610278	1.27799	0.628503	0.646231	0.970368	0.685494	0.697874	0.662018	0.926594	0.752332	0.738459	1.29102	1.19471	0.51985	0.812199	0.885017	0.48732	0.655889	0.958213	0.568407
6.83528	0.418297	0.49621	0.481761	0.391832	0.526156	0.428389	0.379272	0.419914	0.507228	0.418006	0.392034	0.752488	0.390355	0.465669	0.450061	0.457831	0.560611	0.431962	0.342633	0.445669	0.527093	0.538264	0.587275	0.509018	0.58009	0.498157	0.394038	0.491223	0.362134	0.390147	0.676176	0.556356	0.371904	0.46352	0.41412	0.46963	0.486294	0.498904	0.570612	0.633956	0.331701	0.575059	0.707361	0.566689
6.8211	0.410628	0.499306	0.49528	0.460765	0.524186	0.429627	0.38959	0.42296	0.549468	0.428854	0.410046	0.572216	0.389725	0.469647	0.455637	0.472618	0.545222	0.498155	0.336751	0.455461	0.552442	0.533197	0.556465	0.517556	0.578269	0.812445	0.390417	0.518483	0.382848	0.390551	0.649314	0.572498	0.58966	0.479184	0.423674	0.465226	0.472374	0.501208	0.597861	0.687548	0.339615	0.588689	0.695438	0.573955
6.80063	0.696012	0.384634	0.579837	0.455814	0.584168	0.437829	0.414096	0.910127	0.890672	0.502288	0.513	0.704002	0.444314	0.434789	0.525047	0.48894	0.57625	0.555566	0.675578	0.703891	0.48208	0.933195	0.431338	0.537454	0.545614	0.648682	0.58029	0.659355	1.09244	0.705366	0.671459	0.546846	0.627675	0.57632	0.636329	1.33928	1.21699	0.435831	0.701263	0.824889	0.392813	0.526236	0.889937	0.532307
6.77438	0.398978	0.535127	0.499796	0.396857	0.476284	0.704474	0.374909	0.603204	1.08022	0.526342	0.473461	1.80791	0.317863	0.544441	0.471736	0.621887	0.581769	0.44042	0.395788	0.421235	0.395691	0.505546	0.423045	0.632506	0.491978	0.514754	0.457338	0.603816	0.54511	0.416206	0.702721	0.955637	0.432329	0.560746	0.476988	0.729657	0.615937	0.426243	0.555694	0.941159	0.685446	0.480306	0.675972	0.453601
6.75425	0.428065	0.292732	0.355479	0.322094	0.385962	0.301901	0.293662	0.464794	0.502893	0.34374	0.295167	0.459527	0.282465	0.312666	0.332243	0.334036	0.326822	0.346669	0.405079	0.429671	0.309693	0.523233	0.31172	0.361553	0.361768	0.368867	0.357812	0.413231	0.606793	0.429211	0.306849	0.369123	0.395057	0.344473	0.393701	0.625105	0.575322	0.304351	0.36515	0.459879	0.262335	0.364457	0.535012	0.360224
6.7119	0.338892	0.364546	0.639361	0.492859	0.594377	0.516273	0.377265	0.537531	0.79527	0.605455	0.388932	0.592864	0.198951	0.456084	0.389787	0.49151	0.50858	0.513815	0.352288	0.434267	0.475011	0.591733	0.448004	0.640742	0.642742	0.868646	0.391899	0.752192	0.389795	0.354561	0.471086	0.653834	0.672602	0.528092	0.421358	0.793549	0.562595	0.437438	0.654103	1.01187	0.222394	0.667473	0.743686	0.546782
6.62843	0.220737	0.247816	0.41865	0.29223	0.412246	0.349576	0.280853	0.335876	0.352005	0.39627	0.214814	0.615183	0.0981991	0.320754	0.309064	0.371159	0.35691	0.266175	0.193631	0.263397	0.35339	0.299208	0.290437	0.418835	0.426403	0.308515	0.263274	0.518933	0.121218	0.262975	0.344687	0.390489	0.301778	0.29181	0.286262	0.403399	0.330464	0.316402	0.297595	0.552492	0.257474	0.399989	0.427398	0.355918
6.52867	0.361049	0.558862	0.377966	0.322482	0.457126	0.344753	0.480039	0.50199	0.28755	0.53015	0.23487	0.257686	0.148048	0.462733	0.37639	0.718752	0.397354	0.90267	0.287682	0.428572	0.488606	0.397354	0.612158	0.46191	0.319049	0.349277	0.262764	0.393141	0.174167	0.520047	0.353388	0.395218	0.362488	0.341022	0.335775	0.306273	0.263548	0.460461	0.535763	0.38533	0.591999	0.299496	0.343487	0.277673
6.43645	0.311531	0.342008	0.471939	0.396195	0.282426	0.331705	0.358807	0.335408	0.421483	0.326943	0.295809	0.534247	0.133105	0.325156	0.336499	0.367806	0.362026	0.526089	0.318842	0.312053	0.315449	0.439546	0.275195	0.370579	0.276303	0.35714	0.382655	0.336338	0.229077	0.464216	0.366741	0.296728	0.297513	0.268827	0.396798	0.280206	0.290543	0.384521	0.656397	0.268558	0.470675	0.250658	0.29045	0.240167
6.36925	0.360542	0.434174	0.491886	0.355071	0.298308	0.419518	0.524623	0.457783	0.546792	0.376433	0.369788	0.591632	0.286571	0.420026	0.312834	0.469036	0.696181	0.578594	0.382316	0.463282	0.367606	0.435358	0.315516	0.443638	0.294542	0.491659	0.397765	0.470175	0.391729	0.453353	0.841009	0.339117	0.387801	0.333428	0.506566	0.3844	0.473678	0.413847	0.544557	0.327532	0.447142	0.336191	0.403587	0.303169
6.28332	0.314235	0.220394	0.215587	0.196896	0.0852816	0.224004	0.318463	0.299037	0.268012	0.090402	0.139963	0.362315	0.117371	0.267767	0.194558	0.0489346	0.406462	0.186194	0.185997	0.286005	0.183725	0.238462	0.2874	0.341393	0.133877	0.338241	0.196064	0.335023	0.243087	0.106218	0.42731	0.235503	0.2651	0.149783	0.237716	0.242105	0.259389	0.202033	0.338443	0.121822	0.144766	0.131559	0.0607952	0.105619
6.161	0.230467	0.221086	0.232728	0.2576	0.150666	0.239762	0.251336	0.281528	0.24341	0.185713	0.203252	0.281754	0.200711	0.282008	0.267113	0.00418439	0.336819	0.198396	0.198087	0.203691	0.221572	0.213209	0.189051	0.270801	0.178742	0.303962	0.236882	0.238732	0.197828	0.198755	0.211336	0.225096	0.225273	0.222327	0.256677	0.268188	0.199748	0.205899	0.273369	0.196602	0.182839	0.197511	0.137782	0.159092
6.05093	0.242464	0.210507	0.219432	0.279979	0.223643	0.220244	0.242614	0.236088	0.252276	0.265611	0.245335	0.262225	0.239757	0.262855	0.327692	0.165037	0.311635	0.235905	0.255917	0.220064	0.2425	0.227803	0.165351	0.234713	0.229505	0.254271	0.258955	0.230175	0.231766	0.209074	0.236939	0.232983	0.230431	0.225588	0.234457	0.23044	0.226954	0.246951	0.261495	0.236099	0.253028	0.23188	0.243717	0.265763
5.94085	0.216143	0.211257	0.209405	0.210597	0.175117	0.189119	0.219107	0.183432	0.339807	0.173772	0.358041	0.158144	0.165281	0.168152	0.233949	0.206368	0.219479	0.179649	0.290879	0.173957	0.200567	0.208398	0.299067	0.280948	0.219868	0.423466	0.362662	0.609124	0.374385	0.284783	0.222315	0.262085	0.391488	0.219437	0.346027	0.300734	0.31997	0.184461	0.41637	0.247281	0.285985	0.159545	0.204947	0.217067
5.85058	0.0905414	0.206602	0.232058	0.247588	0.253533	0.244795	0.259621	0.199604	0.224722	0.250069	0.253883	0.260174	0.32476	0.204665	0.276177	0.256513	0.297561	0.201988	0.273307	0.183609	0.24946	0.260846	0.405092	0.322404	0.245265	0.359919	0.196249	0.391897	0.503313	0.29102	0.222391	0.230611	0.283852	0.235397	0.352079	0.303846	0.239763	0.214922	0.260751	0.316039	0.278232	0.190555	0.249803	0.306311
5.80733	0.268827	0.651264	0.561627	0.844464	0.709545	0.771128	0.968534	0.661149	0.529156	0.602758	0.818273	0.733119	0.651712	0.891907	0.690505	0.776714	0.915013	0.566459	0.778662	0.562288	0.612845	0.576782	0.617959	0.507535	0.507717	0.673885	0.759478	0.796158	0.579855	0.870543	0.801914	0.580778	0.6094	0.764069	1.04726	0.697395	0.642665	0.565838	0.747413	0.68392	0.956395	0.690791	0.638428	0.688898
5.76677	0.167953	0.208911	0.234695	0.215501	0.228958	0.266851	0.235288	0.214273	0.236176	0.209587	0.231482	0.245386	0.271248	0.257051	0.26054	0.274937	0.23635	0.217788	0.250905	0.236472	0.262466	0.240653	0.293759	0.31455	0.265594	0.254143	0.207972	0.232533	0.28501	0.229501	0.215288	0.250484	0.217978	0.243652	0.234284	0.26122	0.236819	0.235082	0.276221	0.253917	0.208203	0.211017	0.245307	0.23074
5.68719	12.0836	3.12034	1.13989	0.578752	1.08852	1.14983	1.70409	1.79082	1.35662	2.03299	1.72889	0.459028	2.33771	0.817599	0.425331	0.640708	0.0853094	3.73506	1.39027	5.97593	1.02001	0.213849	0.561152	0.769375	1.51044	3.07424	2.90707	0.536517	0.4117	0.999248	0.680019	0.269574	2.24407	0.727669	0.293928	0.397383	0.408422	2.00438	1.65882	0.600897	2.6388	3.40159	0.674497	0.581711
5.62585	0.310248	0.316295	0.26374	0.24043	0.291958	0.283565	0.26836	0.259921	0.276049	0.288571	0.281159	0.258925	0.267472	0.280975	0.242672	0.280689	0.238435	0.323712	0.271518	0.344678	0.276966	0.244651	0.270322	0.258208	0.292774	0.265974	0.281435	0.299249	0.235066	0.289133	0.270347	0.260085	0.268331	0.260308	0.252581	0.257998	0.250679	0.278494	0.280712	0.274866	0.298695	0.347396	0.26378	0.26331
5.59767	0.510196	0.522734	0.345046	0.165404	0.515537	0.445447	0.3173	0.255712	0.480207	0.447557	0.379275	0.339677	0.344999	0.466504	0.221719	0.463659	0.130783	0.505442	0.382881	0.572445	0.327354	0.279078	0.408089	0.317684	0.381113	0.33826	0.482829	0.517568	0.167192	0.482825	0.428311	0.278562	0.329557	0.303636	0.272166	0.337461	0.257093	0.373856	0.434901	0.369967	0.429605	0.600802	0.375856	0.349592
5.55497	0.677694	0.534142	0.35563	0.239944	0.564923	0.456722	0.348178	0.367041	0.487101	0.601145	0.443675	0.286712	0.343877	0.455719	0.208134	0.362573	0.120143	0.675481	0.403794	0.648022	0.337982	0.380116	0.300857	0.295903	0.448121	0.446143	0.541913	0.274784	0.176653	0.467093	0.36058	0.307394	0.383683	0.389165	0.249854	0.271569	0.234044	0.425572	0.44241	0.345346	0.556057	0.734318	0.446751	0.309799
5.52367	0.531484	0.355308	0.2982	0.285669	0.418485	0.337671	0.318043	0.287249	0.365835	0.387219	0.387112	0.256039	0.354856	0.347192	0.200114	0.302549	0.158968	0.461074	0.344166	0.57673	0.272051	0.307229	0.235545	0.266292	0.344573	0.364922	0.378832	0.275979	0.18911	0.370349	0.307885	0.258448	0.331097	0.319407	0.281067	0.271656	0.261161	0.323392	0.359027	0.297258	0.361798	0.490015	0.321676	0.28955
5.49119	0.675706	0.340477	0.223762	0.303881	0.318136	0.235729	0.282879	0.270334	0.264066	0.470422	0.492039	0.250096	0.253874	0.331068	0.290477	0.277147	0.338705	0.214823	0.512828	0.273461	0.237206	0.24415	0.197283	0.630062	0.252324	0.231043	0.279462	0.84924	0.219364	0.342994	0.355746	0.776367	0.313074	1.11541	0.342724	0.252987	0.281793	0.264669	0.273489	0.245683	0.252559	0.26846	0.290585	0.255616
5.42137	4.40874	1.19922	0.788647	0.444262	0.849361	0.633355	0.986602	1.11923	0.999346	1.09623	1.26542	0.309301	1.105	0.499042	0.160407	0.419745	0.0697146	1.969	0.785361	3.5916	0.688643	0.279611	0.45499	0.665265	0.796848	1.42088	1.67403	0.290318	0.469253	0.659521	0.468471	0.228041	1.12431	0.485947	0.423117	0.412968	0.686663	1.23276	1.12206	0.287987	1.85721	2.03223	0.390702	0.534926
5.35629	0.249186	0.27618	0.265	0.245417	0.280434	0.241576	0.267315	0.270784	0.22377	0.323054	0.240819	0.236141	0.217497	0.238488	0.623704	0.241975	0.623688	0.252818	0.265365	0.173172	0.228707	0.236837	0.248828	0.271686	0.268154	0.281097	0.260967	0.268065	0.293881	0.246307	0.242213	0.25145	0.244964	0.242421	0.267684	0.252993	0.270002	0.258661	0.250904	0.269719	0.281883	0.245183	0.338976	0.263129
5.32953	0.253578	0.273807	0.315674	0.319603	0.3231	0.275726	0.295956	0.300371	0.237996	0.347291	0.320458	0.241079	0.287515	0.2212	0.289668	0.277926	0.338827	0.321242	0.412378	0.155701	0.267533	0.271527	0.343429	0.314104	0.344388	0.422007	0.3723	0.270728	0.41208	0.241579	0.264197	0.24408	0.30365	0.239462	0.34372	0.2908	0.297238	0.279256	0.32393	0.272621	0.374691	0.244868	0.275371	0.273773
5.29823	0.235029	0.508607	0.534956	0.761727	0.622634	0.631359	0.432149	0.551652	0.37485	0.748546	0.636474	0.464194	0.507617	0.531289	0.665404	0.49415	0.811726	0.442765	0.51458	0.243542	0.544291	0.456531	0.699577	0.51699	0.547627	0.570706	0.548889	0.663191	0.767116	0.665881	0.522249	0.527452	0.654103	0.449081	0.673142	0.577844	0.608597	0.52964	0.573712	0.549258	0.754281	0.597757	0.473027	0.560868
5.27463	0.226538	0.269366	0.382674	0.365976	0.353755	0.275906	0.312981	0.319823	0.308155	0.333646	0.330058	0.279906	0.362303	0.288088	0.376256	0.276341	0.337629	0.309075	0.316192	0.246893	0.312572	0.293696	0.309849	0.318673	0.267588	0.297993	0.291552	0.390603	0.410671	0.295099	0.298713	0.316687	0.525183	0.300337	0.350701	0.294551	0.291956	0.31336	0.302131	0.291574	0.372893	0.238969	0.267135	0.28376
5.26623	0.250518	0.24971	0.361423	0.371015	0.350672	0.282104	0.310799	0.308753	0.301731	0.316494	0.333444	0.290776	0.381245	0.293654	0.476702	0.271355	0.348143	0.330528	0.325499	0.26959	0.296871	0.306561	0.288873	0.307645	0.277956	0.294735	0.296553	0.385977	0.387171	0.29599	0.305588	0.271552	0.514924	0.295904	0.336074	0.287222	0.285716	0.301445	0.314033	0.305613	0.383831	0.247492	0.281075	0.281785
5.25678	0.382525	0.352231	0.41294	0.486279	0.433648	0.348579	0.459644	0.440514	0.337931	0.373788	0.437442	0.373584	0.417667	0.39424	0.588874	0.360783	0.512135	0.504584	0.360494	0.330756	0.351428	0.355841	0.364262	0.353823	0.334	0.434673	0.424703	0.46096	0.415271	0.41936	0.390549	0.348505	0.429213	0.443483	0.504548	0.395636	0.385592	0.397933	0.446073	0.403099	0.495289	0.345007	0.381305	0.438943
5.21758	0.178764	0.291263	0.459619	0.449729	0.442578	0.342797	0.317518	0.356315	0.397655	0.378114	0.458113	0.444231	0.534441	0.543622	1.1019	0.381651	0.634984	0.413958	0.403506	0.66892	0.335359	0.408377	0.36643	0.328118	0.324702	0.378162	0.240723	0.424231	0.443812	0.26819	0.353874	0.362004	0.536149	0.353497	0.383787	0.355415	0.363593	0.402689	0.34441	0.341525	0.418876	0.331736	0.360281	0.309103
5.20847	0.224311	0.263921	0.344418	0.371464	0.351651	0.298271	0.291329	0.286338	0.315206	0.279561	0.321771	0.295893	0.344867	0.307825	0.45823	0.292972	0.3919	0.32043	0.29734	0.355883	0.290612	0.312813	0.277609	0.277526	0.277934	0.277116	0.250478	0.304723	0.357181	0.267603	0.320081	0.279745	0.44348	0.291575	0.319448	0.288209	0.300198	0.293158	0.282322	0.273442	0.371031	0.248126	0.268462	0.266943
5.2034	0.250919	0.277785	0.321277	0.400111	0.306658	0.318629	0.290749	0.360408	0.300295	0.31862	0.352399	0.293667	0.427531	0.321962	0.468232	0.297269	0.438959	0.305923	0.31709	0.344025	0.300224	0.368303	0.27349	0.269212	0.286332	0.36084	0.254974	0.321298	0.573159	0.284841	0.304261	0.290809	0.554037	0.305257	0.341757	0.289226	0.300626	0.285061	0.338089	0.2828	0.306001	0.242171	0.279894	0.274657
5.19693	0.254041	0.268353	0.307398	0.352407	0.29246	0.321951	0.274751	0.39396	0.285602	0.344441	0.351325	0.282239	0.439328	0.33177	0.59242	0.302256	0.425776	0.298556	0.307725	0.3153	0.27657	0.374284	0.306419	0.269002	0.327531	0.389686	0.249181	0.342812	0.603381	0.288001	0.28238	0.309123	0.476876	0.302908	0.34493	0.305799	0.298813	0.290864	0.355192	0.289327	0.28121	0.238487	0.288846	0.287878
5.17558	0.182818	0.370333	0.406111	0.492628	0.426715	0.390847	0.31232	0.615448	0.415822	0.674301	0.435089	0.343115	0.549938	0.404534	0.981388	0.423535	1.03925	0.55185	0.401496	0.376749	0.339561	0.439339	0.644076	0.397272	0.463348	0.513154	0.334656	0.664229	0.614154	0.192714	0.287559	0.481075	0.406265	0.379008	0.422044	0.394687	0.443081	0.462374	0.56047	0.40267	0.364894	0.307513	0.488383	0.383453
5.14093	0.147524	0.345391	0.382187	0.442809	0.455951	0.334811	0.283919	0.454946	0.256916	0.440008	0.286086	0.299388	0.352796	0.345347	0.56045	0.328187	1.61302	0.300135	0.365813	0.272641	0.28669	0.326434	0.457334	0.402781	0.319028	0.450387	0.371045	0.929403	0.469458	0.370486	0.312648	0.415473	0.292393	0.314953	0.38481	0.391643	0.383898	0.370287	0.481689	0.33219	0.38339	0.267333	0.363531	0.325821
5.11135	0.218412	0.637795	0.334207	0.381597	0.382796	0.295936	0.271315	0.379166	0.35964	0.348966	0.290493	0.305794	0.3715	0.318385	0.910651	0.30239	1.01879	0.304669	0.344266	0.239799	0.267327	0.321063	0.478345	0.222767	0.294311	0.492645	0.570035	0.375178	0.354899	0.307294	0.2994	0.377328	0.281679	0.35583	0.357877	0.467516	0.301701	0.31537	0.354735	0.381953	0.267437	0.283125	0.378645	0.443038
5.06043	0.133393	0.439481	0.461015	0.489943	0.58721	0.342028	0.27065	0.479801	0.448342	0.444777	0.182215	0.320842	0.267817	0.368064	0.871714	0.308774	0.623676	0.165722	0.282229	0.172601	0.176452	0.363184	0.621464	0.40811	0.459232	0.478558	0.300072	0.458513	0.448125	0.227288	0.334418	0.540897	0.316495	0.403918	0.462137	0.439448	0.366462	0.384873	0.390683	0.530095	0.224842	0.242334	0.520595	0.366842
4.65356	1.3215	0.463717	0.206006	1.23806	0.347079	0.261664	1.07488	1.33175	1.19636	0	0.522001	0.377556	0.420956	0.720014	0.210567	0.195256	0.240388	0.318788	0.657399	0.711757	0.205536	0.334006	0.196602	0.187906	0.0447845	1.27686	1.29875	0.358262	0.857924	0.923682	0.371781	0.123141	1.90771	0.656119	0.603057	0.353135	0.403219	0.278959	0.845169	0.213025	0.652347	0.317744	0.297243	0.282213
4.61611	0.224517	0.236264	0.236472	0.239217	0.239228	0.239044	0.239315	0.235476	0.247005	0.244574	0.244463	0.237434	0.240963	0.234117	0.235079	0.239817	0.239694	0.239221	0.246679	0.225861	0.242799	0.238681	0.259665	0.24979	0.23413	0.239064	0.250483	0.250724	0.252289	0.271076	0.23982	0.250176	0.246072	0.244872	0.249936	0.234872	0.239839	0.241275	0.254121	0.233885	0.233343	0.230192	0.237611	0.237543
4.59825	0.29443	0.287419	0.364409	0.410636	0.3968	0.276894	0.334116	0.341326	0.39128	0.279118	0.311238	0.286996	0.35759	0.268349	0.289892	0.268227	0.277085	0.313992	0.33376	0.270917	0.284949	0.297053	0.325824	0.382252	0.255379	0.361346	0.313411	0.4053	0.431627	0.353861	0.383324	0.304112	0.752927	0.364325	0.351362	0.265083	0.322283	0.346297	0.283156	0.257591	0.490025	0.267066	0.277137	0.261874
4.5881	0.342365	0.319628	0.346539	0.400404	0.311498	0.305703	0.32902	0.4088	0.325076	0.298981	0.329934	0.290361	0.403787	0.288632	0.295297	0.283635	0.310857	0.299014	0.295274	0.303962	0.289739	0.361494	0.308546	0.37719	0.28083	0.424738	0.306268	0.480395	0.655252	0.387002	0.344725	0.294099	0.595877	0.346453	0.388382	0.295326	0.319476	0.343223	0.364609	0.299178	0.403011	0.2808	0.287455	0.284014
4.5811	0.308893	0.309053	0.40244	0.440539	0.405554	0.309845	0.379532	0.374796	0.402313	0.337674	0.352396	0.320791	0.419508	0.292382	0.321869	0.305868	0.338708	0.364124	0.33755	0.306216	0.317728	0.334585	0.350509	0.414707	0.303338	0.373367	0.327824	0.478269	0.56302	0.411511	0.388672	0.306162	0.716339	0.356547	0.400351	0.326872	0.327037	0.37122	0.36996	0.331295	0.586695	0.307997	0.292206	0.295267
4.57298	0.366208	0.340906	0.381028	0.399292	0.340696	0.37031	0.362839	0.417924	0.358387	0.319547	0.381808	0.336548	0.490491	0.315169	0.341591	0.358155	0.38459	0.374751	0.33897	0.32655	0.362463	0.398827	0.364909	0.41907	0.309939	0.450296	0.319511	0.565357	0.72528	0.404063	0.377152	0.326595	0.599149	0.360128	0.401165	0.346121	0.346243	0.385984	0.41616	0.355695	0.512651	0.335627	0.343622	0.315485
4.56308	0.318086	0.307634	0.364239	0.378942	0.352428	0.361832	0.330751	0.337841	0.380699	0.433285	0.374608	0.330998	0.422792	0.298563	0.349298	0.354203	0.406598	0.387806	0.327545	0.289675	0.368959	0.324678	0.348693	0.417934	0.324858	0.365942	0.315299	0.46733	0.45181	0.348698	0.393003	0.323614	0.503741	0.359152	0.346636	0.351511	0.329167	0.385673	0.330745	0.36794	0.550785	0.322964	0.344006	0.297073
4.54458	0.862004	0.455863	0.698801	0.614331	0.650476	0.554922	0.572396	0.509007	0.696532	0.856178	0.620485	0.529044	0.592645	0.398729	0.641236	0.584204	0.768706	0.647966	0.566817	0.363943	0.664059	0.439578	0.682574	1.1166	0.548699	0.763149	0.594332	1.11657	0.648138	0.680825	0.735873	1.02668	0.729682	1.32512	0.628036	0.629646	0.613923	0.7572	0.516893	0.684578	1.3221	0.553359	0.567847	0.590163
4.5265	0.391917	0.318046	0.417667	0.389745	0.393786	0.369119	0.400667	0.448894	0.454671	0.366882	0.449361	0.380093	0.486252	0.331095	0.475665	0.405681	0.655933	0.450282	0.368309	0.348688	0.429742	0.382365	0.425419	0.442347	0.359856	0.608873	0.386982	0.430487	0.653713	0.443353	0.382084	0.393172	0.596482	0.459785	0.466238	0.418948	0.447369	0.417075	0.426457	0.474997	0.635318	0.396247	0.389085	0.416014
4.51513	0.457502	0.372704	0.494144	0.460293	0.472284	0.434975	0.485093	0.548561	0.57016	0.380491	0.558568	0.44106	0.611098	0.386871	0.58328	0.490754	0.844003	0.55916	0.425815	0.412018	0.521562	0.443963	0.460122	0.514275	0.350047	0.743741	0.450413	0.513979	0.776543	0.545065	0.439401	0.363043	0.715724	0.566012	0.558734	0.456154	0.532703	0.500178	0.497507	0.522912	0.766026	0.485177	0.460037	0.412913
4.50061	0.524487	0.459946	0.652968	0.44582	0.579814	0.476803	0.553271	0.491904	0.667154	0.409657	0.540607	0.467348	0.536141	0.384703	0.616041	0.534305	0.774701	0.568267	0.407276	0.389212	0.561885	0.423097	0.558931	0.641157	0.374045	0.769072	0.585577	0.541015	0.619069	0.730757	0.536776	0.394272	0.507993	0.656999	0.607666	0.563549	0.596668	0.650547	0.586837	0.659051	0.860223	0.560704	0.513432	0.479341
4.4716	1.31376	1.74669	1.50069	0.901452	1.61276	1.05932	1.19636	1.07975	1.71942	1.00274	1.1645	0.945426	1.08215	0.751798	2.87438	1.24712	1.79683	1.38451	0.845304	0.841878	1.2605	0.827587	1.64823	1.70098	0.742582	1.60709	1.58547	1.21418	1.32438	1.85432	1.21455	0.85245	1.06406	1.46966	1.46116	1.35057	1.36292	1.59897	1.37213	1.60591	2.10963	1.19744	1.16177	1.0112
4.44169	0.9972	0.692579	1.01526	0.784562	1.00557	0.675829	0.856827	0.77525	0.957043	0.793462	0.88793	0.632615	0.756859	0.545482	0.91543	0.82695	1.13432	0.86109	0.740512	0.572199	0.857008	0.580666	1.04108	1.33047	0.568398	0.953364	0.99858	1.14589	0.898391	1.16114	0.799059	0.917921	0.781434	1.43022	1.02227	0.849057	0.898811	1.00324	0.860756	1.00541	1.42836	0.794121	0.784576	0.681557
4.42492	1.01969	0.729353	0.99781	0.901484	0.859441	0.598484	0.938989	0.881058	0.851901	1.01174	1.01916	0.603449	0.720875	0.594521	0.811481	0.89975	1.04464	0.78144	0.77063	0.538614	0.722871	0.540916	0.85742	1.32211	0.648107	0.79541	0.882892	1.78155	0.92707	1.0787	0.890821	1.07185	0.795622	1.59477	0.879078	0.798666	0.86331	0.891066	0.889651	1.25386	1.4933	1.10152	0.931401	0.791969
4.41012	0.719271	0.664195	0.83978	0.67972	0.850749	0.574382	0.737001	0.708736	0.917049	0.877704	0.82407	0.620595	0.714916	0.537468	0.925153	0.796936	1.20779	0.775335	0.624987	0.504638	0.761341	0.545916	0.861856	1.0075	0.641322	0.798434	0.931511	0.899575	0.858754	1.09602	0.676167	0.687734	0.632457	1.04013	0.861805	0.852535	0.785623	0.837595	0.939026	0.917092	1.10024	0.788317	0.741688	0.674948
4.39752	0.535663	0.555273	0.659593	0.496277	0.692498	0.472766	0.592612	0.548073	0.72686	0.58685	0.582704	0.540767	0.559064	0.464907	0.833151	0.654865	1.0261	0.662104	0.480724	0.448303	0.627812	0.465939	0.724279	0.739091	0.514345	0.591839	0.715394	0.727443	0.576831	0.833908	0.506333	0.500293	0.432366	0.695957	0.658659	0.684044	0.625687	0.652281	0.769501	0.747112	0.785155	0.651445	0.60942	0.561504
4.3837	0.822176	1.09705	0.99895	0.695633	1.06122	0.682083	0.874134	0.818214	1.12715	0.87111	0.86128	0.753984	0.802577	0.666652	1.68776	0.957809	1.72115	1.03134	0.656157	0.615132	0.942103	0.671566	1.1361	1.16176	0.805548	0.892355	1.09867	1.15255	0.866744	1.32834	0.74864	0.767418	0.629275	1.07282	0.986389	1.0051	0.936817	0.957761	1.07913	1.13285	1.13749	0.934449	0.882913	0.820723
4.3683	1.11419	0.969907	0.920106	0.629095	0.895266	0.591784	0.803148	0.72703	0.97037	0.754059	0.767032	0.665887	0.704691	0.589731	1.62647	0.863729	1.52889	0.941885	0.601214	0.528555	0.824648	0.589834	1.00182	1.07672	0.68707	0.83584	0.937543	0.919451	0.780004	1.06667	0.637464	0.664648	0.575738	0.934994	0.85997	0.878846	0.896834	0.8264	0.952286	0.979435	1.06789	0.764017	0.754796	0.729081
4.31267	2.03038	2.37772	2.61944	1.81561	2.99102	1.54328	1.95313	2.85869	2.85435	2.49596	1.95649	1.67794	2.0162	1.89502	2.93441	2.84898	4.26796	2.81372	1.5896	2.338	2.52296	1.6146	3.10579	3.03189	2.13452	2.44379	2.64925	3.51686	2.88181	3.63055	1.77723	1.99301	1.52544	2.45401	2.62701	2.40186	2.39077	2.3833	2.37267	2.8448	4.62669	2.24092	2.24745	2.00375
4.29121	0.831088	0.842206	1.08703	0.810539	0.934362	0.6873	0.81571	0.795328	1.03458	1.06078	0.915634	0.822762	0.874636	0.680733	1.30506	0.966208	1.63464	1.12337	0.742444	0.650195	0.979491	0.704921	1.22832	1.25685	1.073	0.870484	1.2472	1.24639	0.992949	1.18331	0.765311	0.941422	0.700711	1.01524	1.13123	0.995396	0.852746	0.901547	1.05624	1.05913	1.2595	0.865177	0.818321	0.884515
4.28045	0.842844	0.942879	1.16056	0.921679	1.07946	0.757617	0.934592	0.839853	1.10216	1.2099	1.08845	0.879093	0.954766	0.723116	1.63796	1.05341	1.938	1.21539	0.831284	0.687518	1.06239	0.748648	1.41251	1.36512	1.16573	0.952165	1.28099	1.31267	0.969371	1.24394	0.84152	0.978192	0.807325	1.19685	1.24236	1.03872	0.94839	1.03706	1.19263	1.17981	1.38232	0.948898	0.874426	0.884237
4.26523	1.77088	2.07454	2.27604	1.722	2.68519	1.71514	1.88629	1.65965	2.37378	3.24132	2.33088	2.0519	1.7195	1.66324	4.31126	2.38967	4.64983	2.3718	1.92881	1.4043	2.448	1.46263	3.01687	2.90542	2.36829	1.81242	2.59924	3.07379	1.59844	2.60536	1.87066	2.23232	1.51818	2.52943	2.37811	2.39766	1.90404	2.37884	2.07043	2.56937	2.91597	2.21352	1.77409	1.68764
4.25	1.08926	1.14979	1.18955	0.882925	1.32664	1.00009	0.921034	0.885319	1.28995	1.39017	1.14981	1.13958	0.947665	1.10223	2.44726	1.38355	2.54993	1.20654	1.0748	0.801779	1.33895	0.805104	1.53395	1.5189	1.26092	0.941645	1.47819	1.5527	0.910165	1.34017	0.96079	1.20332	0.813784	1.22969	1.14437	1.56262	0.983804	1.21184	1.11982	1.33537	1.40802	1.19698	0.970652	0.951806
4.23325	1.68407	1.90779	2.13568	1.4789	2.02559	1.41114	1.45113	1.5249	2.24114	2.23651	1.74773	1.68557	1.59508	1.51118	4.06949	2.18716	4.99053	2.1785	1.44327	1.16189	2.02887	1.22883	2.31195	2.49761	2.12991	1.73264	2.28873	2.76156	1.74051	2.35269	1.38492	1.73131	1.31272	2.10343	1.98836	2.29072	1.66994	1.87489	2.02657	2.39715	2.3996	1.90413	1.77904	1.68039
4.21768	0.814195	0.955989	1.02009	0.879541	1.00646	0.72853	0.859065	0.881317	1.05848	1.08508	0.959678	0.825879	0.931743	0.735093	1.52221	0.996558	1.98561	1.10099	0.760702	0.648969	0.921947	0.722998	1.10457	1.22841	1.06639	0.933596	1.09125	1.27403	1.02987	1.2043	0.821193	0.89503	0.819504	1.12539	1.05152	0.990927	0.900266	0.88671	1.07686	1.12126	1.27552	0.903107	0.946183	0.809609
4.18484	4.83212	4.47317	5.31808	4.29459	5.94933	3.19686	4.20671	4.26581	5.8131	6.00437	4.90698	4.05676	5.07852	3.30981	8.53113	5.44793	10.9636	6.29354	3.87552	3.45689	5.32333	3.26708	6.58135	7.40174	5.80561	5.41576	6.58059	7.00413	4.93292	6.03054	3.88033	4.96165	3.80829	6.83235	5.91355	5.52777	5.00736	5.26326	5.3258	6.22152	6.66373	4.72123	5.24598	4.26612
4.14144	3.64104	3.35081	3.89786	3.07534	4.91336	2.83741	3.12289	2.8758	4.31321	5.0823	4.01713	3.3072	3.43445	2.9295	5.20736	4.29264	6.18749	4.6732	3.32442	2.59766	3.948	2.54042	4.78317	4.91703	4.22861	3.78946	4.6043	4.93955	3.5537	4.51087	3.01304	3.77667	3.45259	4.83323	4.00873	4.22186	3.36476	4.01754	3.78923	4.37178	5.01654	3.69113	3.43202	3.22075
4.1219	1.34229	1.20044	1.38234	1.15237	1.65127	1.08533	1.15374	1.06326	1.39081	1.85124	1.44139	1.21179	1.27402	1.14867	1.59449	1.50972	1.70168	1.62083	1.27634	1.01377	1.38305	0.964335	1.7051	1.63354	1.63148	1.28747	1.55971	1.64573	1.287	1.57941	1.09467	1.4588	1.28606	1.67976	1.42856	1.4698	1.11627	1.37281	1.23241	1.45217	1.60434	1.26594	1.14618	1.21278
4.11455	0.944743	1.01724	1.12574	0.989445	1.28957	0.929116	1.00987	0.975345	1.11276	1.39847	1.15427	1.03019	1.12134	0.995476	1.28696	1.20179	1.53857	1.31897	0.999249	0.865158	1.09951	0.798654	1.2796	1.18007	1.27723	1.06825	1.27911	1.10386	1.06858	1.32753	0.946037	1.10076	0.901527	1.27004	1.29492	1.15882	0.917144	1.03947	1.08858	1.13949	1.31507	1.04139	0.964684	1.01673
4.1016	1.12753	0.970648	1.20955	1.14048	1.28994	0.965157	1.11395	1.03731	1.23555	1.3555	1.24916	1.10102	1.23137	1.05875	1.30544	1.27854	1.67986	1.41892	1.07064	0.932028	1.17634	0.882928	1.25166	1.30326	1.27351	1.23455	1.31602	1.24914	1.143	1.28804	0.976439	1.16446	1.10821	1.44332	1.3813	1.18689	1.0187	1.05371	1.1376	1.15184	1.39005	1.04859	1.05791	1.02706
4.08968	2.56816	1.79244	2.43777	2.09828	2.31884	1.57333	1.95789	1.85991	3.07862	2.73828	2.25543	1.8733	2.36882	1.58308	2.61093	2.27902	3.23606	3.08552	2.02241	1.69428	2.21397	1.56188	2.48726	2.79921	2.54378	2.5489	2.6576	2.74941	2.37287	2.47542	1.57018	2.26665	2.47548	2.83946	2.80784	1.95527	1.80997	2.08784	2.14093	2.3914	2.85099	2.06932	2.14774	1.869
4.04481	30.9247	13.8197	12.0477	9.56402	12.342	8.21898	11.3121	12.1053	13.6016	15.9862	13.3799	7.93746	13.7627	7.15635	12.592	10.0886	15.7126	22.4492	9.54337	21.3254	11.5355	6.24349	11.1708	12.442	13.5383	16.0698	18.9288	10.2693	11.1018	11.7846	7.68086	7.35357	12.4537	12.2071	11.7709	8.48309	9.28957	14.0678	12.7833	11.5835	19.1281	17.1308	9.95423	8.93797
3.9952	4.6917	3.19186	3.2449	2.77578	3.41165	2.58129	2.87443	2.67213	3.36099	4.06551	3.55772	2.70072	3.4587	2.58504	4.49777	3.20683	4.61542	4.79084	3.09976	3.80358	3.23743	2.17804	4.00636	3.55105	3.96889	3.37599	4.66468	2.80345	3.00739	3.33416	2.51133	3.1337	3.26213	3.37869	3.50359	3.45114	2.41876	3.07122	2.93215	2.96028	4.32646	3.28104	2.63194	2.29984
3.9847	2.49779	1.76493	1.75524	1.52645	1.88476	1.47032	1.46712	1.41353	1.9542	2.03974	1.97485	1.5149	1.68647	1.38622	2.4836	1.76428	2.29485	2.57041	1.71382	1.97838	1.80339	1.22334	2.06635	1.92612	1.87313	1.76261	2.4252	1.67156	1.47737	1.88499	1.49455	1.66859	1.65832	1.83051	1.93457	1.64051	1.34875	1.73768	1.65093	1.74342	2.34413	1.9045	1.44004	1.29405
3.97717	3.52436	1.90919	1.90152	1.58399	2.04326	1.74119	1.5913	1.5606	2.12817	2.29596	2.17859	1.75429	1.85514	1.85722	2.76942	2.19576	2.54768	2.77857	2.05655	2.31152	2.14652	1.29257	2.18536	2.27042	2.05775	2.00624	2.65035	2.13997	1.62936	1.9909	1.56154	1.95507	1.6757	2.08435	1.89573	2.44083	1.41227	1.94973	1.89259	1.96283	2.60964	2.25338	1.59532	1.42116
3.96989	2.25929	1.26844	1.37564	1.19193	1.29993	1.01753	1.20354	1.19562	1.37359	1.68786	1.5514	1.10724	1.34387	1.0199	2.08731	1.38583	1.891	2.1949	1.18094	1.52851	1.35506	0.919625	1.41143	1.58678	1.49333	1.49447	1.67054	1.39061	1.37211	1.40222	0.934405	1.1809	1.1697	1.61503	1.47653	1.40947	1.06718	1.40584	1.33111	1.38643	1.77731	1.43176	1.18862	1.06022
3.948	16.2997	8.80958	8.5365	7.70286	9.00311	7.03137	7.80294	7.56422	9.49945	10.0713	10.2445	7.21729	9.98287	7.17857	12.3843	9.06076	13.3559	13.5821	8.45783	11.2638	8.96452	5.63012	9.12736	8.94104	8.80538	10.7793	11.2159	8.72531	9.64861	9.35728	6.50084	7.35408	10.6076	9.24833	9.09829	8.58324	6.62138	8.7779	8.55875	8.3516	12.244	9.44282	7.04062	6.57444
3.92607	3.13614	1.77336	1.87448	1.72013	1.85753	1.52717	1.62907	1.68658	1.95977	2.12024	2.15207	1.48483	2.24728	1.71875	2.36769	1.98813	2.8344	2.90036	1.71782	2.49468	1.90486	1.28781	2.0249	1.90897	1.84046	2.1982	2.37925	1.92127	2.11007	1.90357	1.37922	1.66184	2.05069	2.17728	1.90305	1.87555	1.50268	1.84407	1.79221	1.85567	2.73526	1.9321	1.47653	1.47469
3.91686	6.77143	3.51756	3.32846	4.70042	3.16058	2.73057	3.59199	3.98152	4.82419	3.69913	5.44911	3.31866	4.74824	5.37112	4.4444	3.40518	6.05315	5.79362	4.71691	6.2589	3.0654	2.80747	3.35013	3.43318	3.1952	5.54194	5.85433	3.6872	4.67941	3.58397	2.69006	3.10876	5.67047	4.69644	4.45325	3.40612	3.16522	3.27174	4.12979	3.30711	5.14794	3.35303	2.68093	2.68239
3.90753	3.04843	1.89073	1.9117	1.78008	1.922	1.53739	1.6743	1.78422	2.28727	2.1548	2.36301	1.79777	2.21641	2.12893	2.73041	1.96411	3.29695	2.91203	2.03119	2.6259	1.84777	1.33537	2.05134	1.90313	1.8578	2.37871	2.48368	1.96163	2.11412	1.92978	1.54142	1.74324	2.0357	2.26385	2.01197	2.13813	1.65204	1.84975	1.88024	1.8097	2.71995	1.9575	1.4859	1.48168
3.89633	8.91566	4.94449	4.80323	6.11351	4.98976	3.88278	5.20963	5.8759	6.99984	5.30272	7.59189	5.51749	6.80674	7.95404	7.41328	5.43744	9.33462	8.55028	6.59854	8.69892	4.58262	3.80648	5.53198	4.46747	4.3935	7.63266	8.40693	4.85644	6.43985	5.03837	4.02209	4.0093	6.96057	5.91929	5.89621	5.64249	4.46327	4.64498	5.93991	4.7768	7.92525	4.79141	3.83727	3.69095
3.8825	5.5901	3.6521	3.3559	2.64622	3.41351	3.02432	3.15528	3.32147	4.66607	4.11805	4.00721	5.82304	3.91648	3.22646	5.40847	3.91168	6.64431	5.94554	2.76332	4.4008	3.18871	2.06714	3.45522	3.44215	3.39576	3.91893	4.35498	3.1825	3.11371	3.06781	3.03573	3.74244	2.96991	3.95468	3.40998	3.01344	2.6732	3.3722	3.21737	3.70298	6.15651	3.50338	2.69117	2.49849
3.8734	5.21632	2.39588	2.40176	1.83462	2.39655	1.79287	2.1066	2.17907	2.52222	2.78074	2.65217	2.22351	2.73748	1.74576	3.47465	2.34336	3.93374	4.41844	1.8733	3.44207	2.29158	1.35211	2.45593	2.19325	2.44948	2.82398	3.03095	2.18728	2.23013	2.19496	1.69406	1.75209	2.43079	2.42045	2.1195	1.78255	1.83416	2.51138	2.25838	2.1474	3.65633	2.72526	1.77239	1.73841
3.86535	6.55444	3.32549	3.38479	2.88682	3.44077	2.45248	3.19651	3.23615	3.60472	3.90954	3.82505	2.67186	3.66814	2.71621	4.82377	3.13142	5.62195	6.33403	2.76809	5.34888	3.24281	1.8758	3.18819	3.06897	3.4474	3.69778	4.80239	2.97266	3.00703	3.04595	2.37866	2.21136	3.32717	3.42917	3.04917	2.56663	2.42492	3.66383	3.26817	2.91688	5.53858	4.04976	2.45264	2.35128
3.84872	27.1444	11.694	9.96347	10.2712	10.1045	7.78669	10.6111	11.0803	12.0722	11.9297	13.7593	8.11547	12.6116	11.7585	16.8095	9.45102	15.1114	19.8399	11.2285	22.2405	9.40087	5.93277	8.92366	9.21494	10.108	13.3786	18.0092	8.9179	8.65645	8.75117	7.16764	6.34917	12.8588	9.98102	8.87387	8.28491	6.7474	11.4256	10.8627	8.27268	17.7207	13.3112	6.9214	6.46591
3.83245	8.21398	3.34055	3.28888	3.08474	3.05138	2.70968	3.28913	3.59717	3.65499	3.79434	4.55009	2.74391	4.27843	4.21727	5.89535	3.36962	5.38037	6.26737	3.72515	7.00626	3.08797	2.01749	3.01828	3.11595	3.29177	4.5406	5.40518	3.31536	3.06601	2.77276	2.33157	2.35629	3.99213	3.24839	2.77436	3.26871	2.14664	3.61907	3.42155	2.7463	5.67694	4.01888	2.23335	2.21469
3.82405	7.69514	3.32808	3.27751	2.99511	3.37341	2.53782	3.39554	3.50737	3.50652	3.86532	4.36276	2.49556	4.07667	3.82698	5.36108	3.44326	5.12133	6.02532	3.28761	6.42346	3.13016	2.01042	3.40242	3.01516	3.3526	4.46328	5.04293	3.03306	2.91677	2.79994	2.44891	2.31517	3.90943	3.39597	2.759	3.07607	2.24389	3.74114	3.47196	2.94344	5.52506	3.85672	2.32239	2.42314
3.80935	17.8609	7.984	7.91239	5.89548	7.5996	5.69238	7.31361	7.09244	7.74663	9.69416	9.42111	4.80673	9.34394	6.37549	12.4739	8.03192	12.6876	14.5869	6.60698	12.9956	7.64558	4.55129	8.12769	7.552	8.1662	9.10309	10.5068	7.87182	6.04553	6.15581	5.64512	6.23307	8.08844	9.17858	6.18291	6.2995	5.13292	8.79005	7.18066	7.03519	12.0109	8.97979	5.6176	5.41372
3.79168	13.3875	6.68091	6.16743	5.76639	5.85746	4.80918	6.30952	5.91372	6.72626	7.24504	7.60868	4.14742	7.05984	5.43556	10.7193	5.9259	11.3566	11.4336	5.7072	10.2798	5.76635	3.86956	6.1519	5.44508	6.19894	7.7941	8.54956	5.88287	4.93758	5.62266	4.54085	4.31379	6.73642	6.90111	5.77541	5.21657	4.49098	6.66455	5.72086	5.18039	8.84208	6.66778	4.95709	4.37022
3.77995	9.00135	4.86663	4.42878	4.97271	4.42995	3.63363	4.78503	4.51498	5.14616	4.89503	5.9701	3.5532	5.27021	4.6772	7.2248	4.31401	8.60041	7.66624	4.99036	7.4007	4.20186	3.13846	4.26239	4.36219	3.98176	5.81863	6.27597	4.58905	4.17759	4.17418	3.55175	3.70545	5.38839	5.67799	4.50891	3.98481	3.49739	4.79343	4.33405	3.83089	6.16176	4.54786	3.43768	3.21722
3.75792	33.5908	24.0206	20.1889	16.5899	23.1528	17.9815	17.6111	16.7047	21.0675	20.6267	22.7272	18.8047	21.7127	23.6349	24.079	23.2538	29.7731	29.8584	21.2514	26.6731	18.0447	14.0586	19.7525	17.6818	15.9147	19.9432	25.7806	18.9247	15.9602	17.4585	17.2024	17.7312	20.1748	22.3591	18.7545	24.5899	15.2414	20.9605	19.0735	17.6048	29.5529	18.6091	13.9249	14.4485
3.72061	27.4851	36.6716	27.4845	16.7923	29.7257	46.7654	23.5451	14.4928	29.662	27.8343	20.187	31.9171	23.901	41.7825	21.7783	33.6108	24.7587	41.2618	21.147	25.3957	28.2482	30.3499	24.8616	18.3736	17.298	17.6565	26.6584	13.3309	12.9928	11.5648	23.5911	14.613	18.1842	36.3098	16.3994	26.6198	11.3383	33.6159	15.5509	16.5669	76.4236	15.7333	10.9506	18.6
3.69562	8.2934	4.03774	4.09767	2.68647	3.60836	4.69528	3.34666	3.57877	3.92315	4.34808	4.22535	4.05778	5.21257	4.42529	5.30381	4.78716	5.97779	7.53261	3.34997	5.66075	4.26029	3.51015	3.75857	3.1665	3.58181	4.53386	4.13785	3.9301	3.58901	3.24019	2.92643	2.92081	4.41544	4.19727	3.099	3.2121	2.47388	4.1186	3.59622	3.35301	5.72256	3.93646	2.68226	2.70399
3.68755	4.72144	2.15957	2.14108	1.54013	1.93701	1.89359	1.84978	2.05418	2.10242	2.36624	2.29659	1.86299	2.65438	1.93864	2.9438	2.41984	3.61304	4.14178	1.74878	3.072	2.11096	1.64828	1.93675	1.76781	2.00846	2.56612	2.44821	1.97523	2.09041	1.89337	1.6371	1.57173	2.27758	2.25345	1.80016	1.84048	1.43449	2.16291	2.13355	1.83523	3.00303	2.24276	1.52665	1.53328
3.6795	8.35507	3.92472	3.83855	3.052	3.601	3.47329	3.51985	3.7558	3.90989	4.60279	4.59044	3.42537	5.06987	3.95835	6.63191	4.71415	6.81974	7.536	3.44929	5.78927	3.7051	5.46546	4.00923	3.40967	3.90794	4.64232	5.10175	4.02216	4.42002	3.65272	2.99475	3.11109	4.27032	4.19633	3.41608	3.39995	2.47286	4.25613	3.68918	3.37491	5.41444	4.17019	2.90066	2.73003
3.669	7.36027	3.87656	3.83148	3.53807	3.50807	3.80912	4.0366	5.25942	3.8507	4.67181	5.46045	4.13673	6.17456	5.52288	6.89877	5.87744	7.44089	7.40826	4.02459	6.71534	3.77477	10.8976	4.48848	3.39101	4.11686	4.77907	4.82807	4.15316	6.86186	3.79607	3.06689	3.49421	5.13502	4.60893	3.46537	3.75613	2.79237	4.13906	3.77444	3.27867	5.44106	4.10351	3.46215	2.90645
3.65213	12.7552	8.54208	8.762	5.91032	8.64834	6.55062	7.62904	7.92917	7.97173	10.2046	9.95948	8.30707	11.8923	11.0792	11.8008	12.3439	12.6523	14.8286	6.96675	12.6397	9.3807	20.0977	10.5441	7.05589	8.3142	8.45232	8.49788	7.58259	11.4759	6.5011	6.65754	6.62152	9.46396	11.0515	6.57495	7.64579	5.95637	9.67479	7.21734	6.72521	15.2964	7.29759	6.32063	6.27134
3.63738	2.98387	1.57939	2.08161	1.32447	1.92211	1.74872	1.50413	1.80476	1.90684	2.36479	2.10129	1.63433	2.47161	1.77769	2.19998	2.18537	2.78491	3.22977	1.49158	2.7157	2.31039	1.98147	2.12763	1.7263	1.8272	2.16394	2.06666	1.837	2.06854	1.67803	1.75622	1.52986	2.08917	2.21899	1.60725	1.61452	1.55671	2.064	1.7634	1.65093	2.97686	2.5242	1.47753	1.35949
3.61765	14.8797	8.29924	10.4631	6.47814	8.57463	13.3883	7.65601	8.38152	9.54207	10.9718	9.81387	7.51607	10.2606	7.92408	9.88837	9.82598	12.0263	14.962	8.13954	12.6166	9.3199	7.08062	9.12782	7.81344	8.42422	12.7347	10.3868	9.34264	13.147	8.7735	9.83758	7.51578	8.66918	10.7067	9.07653	8.65185	6.19755	12.4535	8.3492	7.74026	12.1136	9.53484	6.63003	6.27691
3.58516	13.7132	7.34622	7.67522	5.09667	6.84489	9.10615	6.04001	6.61512	7.29112	8.51966	8.58051	5.89225	7.99604	6.21612	7.73195	8.15956	7.61679	12.551	6.74213	11.5233	7.28228	4.53575	6.9496	6.03139	7.17713	8.31372	8.64722	6.16855	5.29664	6.89833	6.27009	5.95023	6.326	8.05596	5.69515	7.29549	5.46247	8.87499	6.74626	7.60258	9.42622	7.86618	6.22026	5.16778
3.56243	6.49297	4.42727	3.68337	4.46458	4.38423	4.96704	4.77833	3.60872	5.25933	4.90322	6.10755	4.25979	3.98174	4.79814	4.99998	5.53993	3.55192	6.42985	5.82277	5.74275	4.62746	3.53257	3.9247	3.4978	3.35144	3.88436	5.95113	4.20006	3.07273	4.32389	3.78553	3.93579	5.41034	5.12549	4.49935	5.75292	3.13825	4.9414	4.05929	3.71002	5.20683	5.08497	3.57667	2.82079
3.55147	3.16603	1.45568	1.73204	1.81996	1.55113	1.59422	1.67978	1.94085	2.01348	1.84338	2.69281	1.6903	2.19069	2.52469	1.75891	2.01971	1.78136	3.21161	2.18209	3.59067	1.78246	1.43495	1.5309	1.43573	1.7104	2.02691	2.51371	1.33086	1.55644	1.4426	1.1764	1.37123	2.30405	1.97519	1.33933	1.55406	1.39348	1.80244	1.96788	1.56329	2.35246	1.86066	1.54126	1.26589
3.54177	4.22606	3.10082	3.22368	2.27602	3.00273	2.50587	2.30112	2.35657	3.22882	2.65024	3.00665	3.23813	2.71612	3.84987	3.1512	2.98424	2.63583	3.87443	2.84346	4.89205	3.56097	2.79797	3.71167	3.50428	4.71688	2.54147	3.55086	3.46671	1.98873	3.02821	2.65452	3.63181	2.96416	2.724	2.01506	2.53611	2.32655	3.64232	3.17465	3.26231	3.33697	4.87718	3.52197	3.30856
3.53337	2.21075	1.12171	1.24064	1.44609	1.26313	1.13047	1.36409	1.62238	1.56211	1.25568	1.79184	1.4123	1.66575	2.15132	1.31939	1.37349	1.69949	2.13894	1.5846	2.7983	1.35215	1.21371	1.13946	0.977906	1.10289	1.74778	1.85728	0.993384	1.58397	1.31627	1.05518	1.10269	1.87188	1.42725	1.23643	1.22736	1.03515	1.22768	1.48821	1.08728	2.08319	1.37815	1.00541	0.974066
3.5276	1.90728	1.03253	1.19521	1.393	1.13816	1.06737	1.31178	1.53207	1.45606	1.21514	1.84125	1.34784	1.71664	2.10246	1.28648	1.29878	1.69648	2.06283	1.60774	2.70628	1.20592	1.14586	1.03924	0.930815	1.03764	1.69282	1.79965	0.965899	1.49243	1.17042	1.03997	0.994489	1.85426	1.38756	1.236	1.19677	0.958278	1.13549	1.4479	1.04401	1.78046	1.26456	0.954744	0.928935
3.51954	3.91156	1.75366	2.01058	1.69982	1.98069	1.75807	1.90989	2.29136	2.22162	2.07016	2.60986	1.82939	2.73717	2.39367	2.14312	2.09827	3.03638	3.49444	1.95912	4.03918	2.08305	1.63674	1.74908	1.56046	1.77372	2.78231	2.33599	1.66024	2.54204	2.02551	1.67384	1.57198	2.77067	2.13572	1.87465	1.91374	1.56106	1.9048	2.19836	1.74482	3.13726	2.25149	1.53747	1.46857
3.50031	7.77525	3.32798	4.0512	5.76183	3.90022	3.54933	4.62824	5.55211	5.74643	4.05217	7.56197	4.37594	6.83644	8.33342	4.28864	4.11329	6.09071	8.16055	6.56151	10.8695	4.38261	3.87453	3.57669	3.16278	3.59884	6.45761	7.49307	3.87109	6.19891	3.54413	3.33504	3.03658	8.39293	4.39622	3.82102	3.62448	3.19672	4.06583	5.31351	3.73193	6.46063	4.29365	3.00325	2.67123
3.47908	6.55706	2.38387	2.43822	4.1458	2.39819	2.21798	3.23087	3.78029	3.75022	2.40965	5.36882	3.06859	4.28468	6.59742	2.27959	2.48754	2.96637	5.41777	4.89441	7.9957	2.4398	2.47568	2.18022	1.89421	2.17922	4.48862	5.44425	2.32135	3.10187	2.01959	2.2335	1.85286	5.45623	2.79483	2.31386	2.45173	2.07753	2.61319	3.57769	2.17293	4.05725	2.71789	1.84585	1.71333
3.46576	4.98926	1.66505	1.6795	2.70076	1.61025	1.5269	2.17378	2.39861	2.4858	1.74909	3.53895	2.09024	3.02828	4.33454	1.55397	1.63844	1.93216	3.70318	3.21208	5.54651	1.90755	1.63294	1.41903	1.34341	1.54334	3.16328	3.51723	1.42732	1.9321	1.34043	1.30338	1.19276	3.76245	1.9254	1.44285	1.41869	1.2428	1.7837	2.53968	1.43799	2.74352	2.04376	1.17177	1.09841
3.45777	2.93347	1.03981	0.957005	1.38057	0.874259	0.900037	1.27997	1.35359	1.37455	1.07204	1.84203	1.12329	1.62933	2.17196	0.85504	1.03066	1.07078	2.07001	1.6699	2.93435	1.15281	0.895137	0.926362	0.823517	0.954279	1.82718	1.89986	0.860204	1.02199	0.824619	0.7576	0.759328	1.90332	1.08274	0.890164	0.844756	0.75094	1.07284	1.50613	0.859888	1.50603	1.25137	0.725385	0.692497
3.452	2.72099	1.20311	1.06905	1.44662	0.987525	1.15781	1.39084	1.39912	1.62286	1.27138	1.93517	1.28482	1.82184	2.11464	1.01355	1.1986	1.3024	2.25586	2.00963	2.96255	1.48477	1.09639	1.08013	1.05717	1.11879	1.92359	1.89462	1.00564	1.28326	0.96944	0.948046	1.04084	2.20229	1.28189	1.22753	1.1051	0.834905	1.3666	1.91704	0.970025	1.66043	1.4811	0.867633	0.7771
3.44404	3.25374	1.30475	1.45757	1.45004	1.23719	1.79318	1.53773	1.24019	1.43546	1.66273	1.94102	1.25104	1.90425	1.44906	1.21414	1.37628	1.8766	3.02125	1.54123	3.4336	2.31588	1.44529	1.18308	1.75019	1.44938	2.39208	1.71492	1.42017	1.05924	1.09568	1.32535	1.08969	1.69982	1.37268	1.75504	1.18477	0.885721	1.8685	2.71126	1.26076	1.72948	2.27808	0.984549	0.922377
3.43366	6.27927	2.05336	2.0771	2.86254	1.59175	3.36278	2.42402	1.89915	1.96178	2.07056	3.06213	1.92822	2.71504	2.56713	1.40322	1.78437	2.90624	4.06696	3.06497	5.40836	2.85246	2.32917	1.44627	1.64481	1.57515	4.6205	3.38758	1.7807	1.93431	1.45489	2.27083	1.36598	3.37357	1.68009	3.03985	1.54593	1.07139	2.77835	4.49258	1.61563	2.28159	2.13919	1.19595	1.17282
3.42172	6.87834	2.24793	2.51572	4.33296	1.87112	3.82545	3.24242	3.13802	3.2592	2.30487	5.06252	3.63047	3.71137	6.09929	1.72717	2.19004	3.04473	4.75061	6.50146	7.75845	3.69332	2.80287	1.79365	1.64323	1.7023	5.21662	6.27948	2.0722	2.79877	1.82598	2.55606	1.78653	5.11954	2.43452	2.98033	2.15361	1.55794	3.02053	5.14397	2.08703	2.9971	2.20379	1.44	1.46481
3.4128	2.01581	0.69215	0.796689	0.886022	0.63561	0.96615	0.765178	0.817983	0.825078	0.723206	1.24055	1.01241	1.15629	1.43683	0.62613	0.731044	0.725619	1.2248	1.5275	1.80671	1.19552	0.720363	0.668544	0.566465	0.625947	1.19511	1.5615	0.632839	0.699143	0.585363	0.704935	0.619079	1.1743	0.698432	0.545482	0.638142	0.568422	0.847997	1.10382	0.704335	0.779799	0.715611	0.53095	0.540096
3.40685	2.18142	1.07716	1.13795	2.44675	1.02034	1.38101	1.70747	1.93939	1.95627	1.05759	2.90103	1.88961	2.09481	4.16532	0.997924	1.27	1.38479	2.20591	2.98885	4.02835	1.79008	1.38179	1.12039	0.894017	0.971239	2.25976	3.08809	1.11545	1.64405	1.03617	1.09412	1.02391	2.98741	1.35331	1.2329	1.26218	1.05988	1.21798	2.32076	1.3424	1.63046	1.0413	0.914824	0.895818
3.3988	0.882351	0.665415	0.983892	1.24232	0.972655	1.00067	1.06548	1.11914	1.21676	0.959738	1.81818	1.30162	1.49914	2.30442	0.886218	1.16712	1.06111	1.66066	1.6353	2.36641	1.30067	0.99147	1.10049	0.813001	0.905355	1.43964	1.43707	0.834045	0.961659	0.803458	0.831412	1.0006	1.58337	1.05756	0.739915	0.977773	0.875883	1.06167	1.40218	1.19746	1.08105	0.9152	0.783388	0.802531
3.38734	1.10728	0.808891	1.60139	1.35034	1.52281	1.2232	1.48779	1.36614	1.54594	1.51271	2.35764	1.60784	1.8791	2.51929	1.33548	1.8157	1.46039	2.15342	1.88765	2.59363	1.72993	1.21204	1.75987	1.38432	1.44019	1.60288	1.55455	1.2114	1.23758	1.13422	1.08877	2.00839	1.80669	1.98837	0.925032	1.43117	1.36068	1.66102	1.73681	1.53629	1.58428	1.3526	1.09828	1.12657
3.36762	1.23644	1.09957	1.97878	2.45853	2.08439	1.8516	1.94366	1.80286	2.03335	2.23819	2.66107	2.29616	3.27016	1.91633	2.23097	2.38568	3.00381	2.9531	2.09806	1.9296	2.13796	1.63507	2.87531	2.07762	2.09465	2.47004	1.66206	1.61064	3.9881	1.837	2.18792	2.23606	3.82457	2.59743	1.51111	2.30582	2.06612	2.02666	2.13097	2.08882	2.36289	2.02253	1.66455	1.63216
3.35026	0.887048	0.709503	1.28229	0.707684	1.24655	1.13612	1.0521	0.689935	1.06377	1.41979	1.33641	1.10916	1.14717	1.00682	1.10191	1.34544	1.06024	1.35364	1.07191	0.906686	1.10151	0.753676	1.3115	1.05294	0.888627	0.911942	0.897692	1.03336	0.762883	0.982333	0.85661	1.47876	0.846418	1.5037	0.756995	1.21697	0.836242	1.26479	0.889483	1.09127	1.24779	1.08142	0.77599	0.772548
3.34227	0.653648	0.553199	0.882232	0.685257	0.902025	0.87301	0.91262	0.647884	0.845826	0.993648	0.989316	0.806037	1.27182	0.783097	0.846653	1.02917	0.934491	1.11866	0.80754	0.744537	0.906755	0.82432	0.961413	0.782473	0.674283	0.857091	0.715965	0.713715	0.895691	0.788211	0.636371	0.829526	0.831382	0.933408	0.715324	0.932045	0.72847	0.932611	0.810106	0.832625	1.03684	0.806275	0.658716	0.613206
3.33458	0.826471	0.671895	1.01917	0.754374	1.01551	1.02757	1.48658	0.778234	1.1563	1.21397	1.25849	0.89781	1.34943	0.895826	0.959241	1.17572	1.07113	1.27564	0.948316	0.808188	1.00433	1.06425	1.06101	0.929891	0.766104	0.897798	0.896002	0.849024	0.802091	0.901318	0.772537	0.954589	0.770474	0.978091	0.797522	1.0978	0.781853	0.982904	0.878566	1.02077	1.13587	1.00786	0.724988	0.722721
3.32845	0.484843	0.45313	0.5531	0.457326	0.578691	0.586201	0.649238	0.464317	0.631934	0.626742	0.700283	0.534828	0.675613	0.555548	0.556387	0.65177	0.582168	0.65442	0.569682	0.493493	0.569332	0.532487	0.581238	0.52986	0.451899	0.508796	0.487959	0.504069	0.471204	0.538721	0.483698	0.534247	0.482426	0.568368	0.466595	0.637961	0.475351	0.550295	0.516447	0.557474	0.589785	0.573139	0.46141	0.442638
3.3232	0.770629	0.574169	0.929708	0.748892	0.7969	0.868267	1.21031	0.811869	0.955261	1.02587	1.20498	0.737869	1.2609	0.765136	0.773596	0.947211	0.935758	1.04847	0.791814	0.756512	0.814981	0.890721	0.805265	0.76153	0.648231	0.892476	0.743804	0.681827	1.1109	0.77767	0.635805	0.892957	0.966231	1.02431	0.715806	0.857496	0.668456	0.827082	0.917864	0.851965	0.818498	0.7894	0.625981	0.623298
3.31655	0.639161	0.542999	0.767209	0.598663	0.729732	0.705706	1.12456	0.704953	0.944625	0.7792	1.07445	0.688605	1.09693	0.670549	0.712016	0.956676	0.794676	0.95554	0.726364	0.640097	0.763609	0.742041	0.812764	0.756933	0.600111	0.763383	0.723287	0.659419	0.64431	0.686437	0.611136	0.722712	0.646375	0.815599	0.635485	0.766821	0.604301	0.725449	0.705885	0.732572	0.780096	0.747068	0.586692	0.573729
3.29612	4.23496	2.27406	3.03047	3.10613	2.88333	2.75598	4.72655	2.87418	5.13618	3.23565	3.95152	4.39814	5.0322	2.69073	2.89323	3.32439	4.41474	4.9943	3.73793	3.34314	3.26753	6.14198	3.54607	2.98935	2.56744	4.75324	4.56211	2.37936	3.17977	3.17094	2.29233	2.89293	3.66407	3.67976	3.79988	3.16703	2.42358	2.97175	3.60951	2.89409	3.41208	3.01715	2.27678	2.24163
3.25848	10.8084	3.18929	3.41482	8.86021	3.1982	2.9527	5.76528	5.01986	5.42432	3.20917	9.10861	6.79319	7.01407	8.9042	3.65457	3.45042	7.06854	7.76643	10.8071	13.8341	3.4769	6.9074	3.55571	3.08612	2.5869	8.98519	9.43122	2.87962	5.36708	3.36768	2.58963	3.13171	7.77046	4.29267	8.95634	5.17851	3.72125	3.32477	7.86221	3.48019	4.16369	3.38151	2.65639	2.57326
3.22816	2.08336	1.59551	2.26166	2.6659	1.92586	1.7013	2.13459	2.25889	2.95502	2.12837	3.83801	2.77797	3.24365	3.89831	2.06053	1.89304	2.70025	2.87989	3.19271	3.92969	2.14946	2.63376	2.09861	1.89834	1.70428	2.81833	3.31792	1.47567	3.27859	2.01717	1.48659	1.92051	3.18626	2.24427	2.29137	2.57043	1.92111	1.75712	2.56755	2.03143	1.89942	1.82372	1.84517	1.49526
3.21542	0.502699	0.473248	0.588603	0.533764	0.544496	0.50646	0.549338	0.531095	0.660827	0.601384	0.632087	0.591682	0.642544	0.570854	0.608581	0.563345	0.717671	0.699343	0.55231	0.58042	0.581946	0.653716	0.583152	0.570084	0.537936	0.625117	0.693457	0.4705	0.666044	0.584266	0.455153	0.53013	0.636076	0.617783	0.597833	0.693937	0.523575	0.511059	0.628244	0.557326	0.523457	0.534955	0.489638	0.459277
3.19836	2.47385	2.55776	3.07524	2.49972	3.20966	7.97171	2.9252	2.51008	3.68883	2.95289	2.79185	2.81249	4.12697	2.53572	3.98333	2.68897	3.81689	3.60757	3.16878	3.4586	3.11157	2.65852	3.03592	3.00912	2.27576	4.06323	2.73972	2.15009	1.95136	2.896	2.71346	2.56117	2.88039	3.0521	3.17153	3.36381	2.57562	2.5828	5.62436	2.75464	2.99333	2.6479	2.12149	2.26376
3.18119	0.481087	0.669867	0.640226	0.4404	0.572995	0.837417	0.539381	0.587392	0.638667	0.623672	0.55047	0.621418	0.577421	0.652174	0.640747	0.632071	0.63146	0.701392	0.545513	0.597166	0.68265	0.503141	0.765478	0.612276	0.536095	0.565952	0.535668	0.53255	0.425956	0.643209	0.522312	0.59044	0.459591	0.559878	0.494724	0.715253	0.505336	0.551647	0.57764	0.600328	0.54485	0.596957	0.524831	0.462459
3.1692	1.28864	1.85632	2.30201	1.25909	1.89467	2.43753	1.70727	1.88765	2.16441	2.28471	1.83231	2.35956	1.67611	1.96498	2.08974	2.11426	2.10151	2.47544	1.43701	1.94747	2.03584	1.47151	2.57955	2.26131	1.6698	1.88113	1.61276	1.68821	1.74174	2.30473	1.75547	1.77792	1.39204	1.75428	1.55107	1.8515	1.72163	1.88797	2.0546	2.10547	1.7493	2.1083	1.7881	1.47131
3.158	0.375467	0.535417	0.553257	0.398238	0.484842	0.541315	0.506257	0.459189	0.574121	0.572591	0.478555	0.604362	0.401517	0.522016	0.414305	0.601867	0.512031	0.595589	0.391802	0.41582	0.479606	0.416132	0.532756	0.529806	0.448667	0.422687	0.477851	0.477395	0.451415	0.607095	0.488279	0.429629	0.393619	0.479399	0.428221	0.445555	0.436891	0.487329	0.546232	0.49526	0.516509	0.544843	0.511136	0.424207
3.1538	0.541483	0.835038	0.877755	0.556382	0.725997	0.829347	0.765409	0.641995	0.919072	0.885958	0.710656	0.914255	0.566921	0.801524	0.574326	1.00626	0.78978	0.93413	0.552042	0.583387	0.721547	0.599623	0.811113	0.789034	0.630835	0.594707	0.698869	0.699075	0.580689	0.910846	0.72065	0.614864	0.530754	0.711376	0.670677	0.667398	0.613426	0.754493	0.871506	0.76493	0.735346	0.848746	0.773808	0.628735
3.13595	1.36949	1.36599	1.02533	0.924071	0.796216	0.740252	4.9991	1.90616	2.62454	1.14966	2.80856	0.907008	2.33947	0.989742	0.690705	1.00556	0.942318	0.911462	1.06435	0.733435	0.904121	1.27241	0.795042	1.09788	0.798976	1.09025	0.809862	0.708757	0.980006	0.999158	1.26852	1.2015	1.01061	0.994346	1.08567	0.883942	0.626028	0.846328	1.36945	0.982666	0.682121	0.951377	0.881814	1.00852
3.12877	1.84916	1.54685	1.49127	1.24041	1.29579	1.28101	6.12753	2.33454	3.91096	1.77937	4.9673	1.70223	5.51508	1.35276	1.19544	1.67981	1.53034	1.29831	1.83726	1.18019	1.57556	2.55345	1.23553	1.59801	0.988008	1.54605	1.33272	1.02577	1.34609	1.38302	1.53692	1.6798	1.36121	1.36249	1.15418	1.44743	0.90944	1.33818	1.79939	1.39833	1.04158	1.61916	1.19303	1.28688
3.10972	3.54483	2.12278	4.87649	1.93629	4.04302	6.08637	3.94262	2.29153	3.86336	7.16226	4.02124	3.38719	4.40415	2.76959	2.80473	3.51111	3.52182	2.47376	3.31458	2.6816	3.19874	2.58267	3.33128	2.70533	2.04707	2.6511	3.42871	2.17219	1.78424	3.28814	2.80251	4.0925	1.92066	2.59954	2.42509	4.08051	2.49101	3.74548	4.25956	5.08711	3.0441	4.46095	2.58115	2.45972
3.09176	0.522739	0.407303	0.783377	0.540825	0.652744	0.68377	0.584151	0.54272	0.760404	0.722715	0.671763	0.680913	0.649025	0.576616	0.647167	0.72139	0.78824	0.75759	0.579834	0.612957	0.716109	0.586489	0.647706	0.677451	0.535212	0.648772	0.701286	0.608699	0.500366	0.634867	0.554185	0.58423	0.490314	0.654632	0.609299	0.714401	0.529121	0.73313	0.758989	0.741312	0.592271	0.755925	0.592782	0.495695
3.08433	0.528364	0.446765	0.832228	0.631625	0.725139	0.691981	0.673713	0.597992	0.842145	0.866086	0.730955	0.7377	0.658495	0.626353	0.717066	0.755741	0.905302	0.857786	0.640259	0.608763	0.755439	0.634642	0.675552	0.69917	0.569406	0.662293	0.811451	0.630631	0.527235	0.72152	0.598977	0.631857	0.528132	0.702395	0.668868	0.736047	0.577907	0.755723	0.829438	0.803645	0.643658	0.806307	0.626697	0.532745
3.07364	0.84041	0.924604	1.45919	1.32057	1.37469	1.25365	1.56457	1.09806	1.67085	1.43566	1.33512	1.29215	1.13744	1.12826	1.38533	1.30628	1.99451	1.57316	1.18066	1.04858	1.36198	1.47121	1.19927	1.27677	0.939804	1.25634	1.55815	1.12118	0.88835	1.49697	1.09755	1.05075	1.05792	1.42553	1.36502	1.31054	1.03774	1.22645	1.5045	1.47367	1.12575	1.50432	1.10126	0.930146
3.05231	2.41002	3.16457	3.97223	4.60759	3.75756	3.53541	11.0791	3.33782	4.89913	3.68532	3.68572	3.46941	3.18113	3.4066	4.34037	3.64495	6.77463	4.31161	3.50166	2.81582	3.8218	6.4109	3.13417	3.30514	2.17355	4.08863	4.72402	2.97731	3.07634	4.2549	3.1746	2.81153	4.63231	4.14991	5.2953	4.35307	2.8741	3.21766	3.98557	3.55856	2.96915	3.98296	2.67229	3.00267
3.01772	4.62988	8.02542	9.03316	21.3986	6.3903	6.89791	11.0833	9.54174	9.38947	5.92023	7.55803	7.69562	6.47543	6.82724	6.64521	7.07276	8.16422	7.58544	10.6583	5.88425	7.06603	11.4138	6.32742	5.87474	3.65858	15.4669	10.0673	5.78686	5.00728	7.26667	6.57592	5.90848	6.68618	6.55467	10.711	8.18035	5.60667	5.9558	7.55064	6.28982	6.40217	5.94255	4.79083	4.17488
2.9871	1.01719	1.36709	1.76526	1.11035	1.44852	1.80895	1.26663	1.51097	2.16755	2.96944	1.4997	1.54011	1.3077	1.6371	1.47626	1.63843	1.73019	2.37487	1.38698	1.34911	2.05833	1.32245	1.58352	1.37957	1.08738	1.31305	1.31708	1.26135	1.2499	1.54294	1.24264	1.32807	0.94514	1.42718	1.05537	1.73354	1.27105	1.23388	1.73483	1.9327	1.52538	1.46107	1.17929	1.08917
2.97215	0.521706	0.457433	0.743041	0.615902	0.796044	0.693845	0.578118	0.559796	0.936632	0.822099	0.78265	0.708978	0.610511	0.726645	0.80481	0.749366	0.749225	0.99639	0.673689	0.610265	0.915923	0.534825	0.708906	0.682251	0.555785	0.638921	0.661632	0.650833	0.546326	0.694596	0.574013	0.609624	0.525424	0.721126	0.579227	0.790781	0.557719	0.619502	0.76105	0.861164	0.668613	0.722425	0.595723	0.569211
2.96322	0.591521	0.453012	0.69914	0.549641	0.716506	0.650585	0.581599	0.553576	0.988981	0.807179	0.776042	0.702789	0.600747	0.687915	0.814777	0.726743	0.731603	1.00428	0.677128	0.549759	0.850114	0.575432	0.859206	0.652413	0.582789	0.607997	0.78261	0.637418	0.532829	0.676844	0.568884	0.60191	0.507763	0.695135	0.583103	0.808584	0.543649	0.612005	0.746101	0.845802	0.617743	0.700937	0.567979	0.558312
2.9431	1.48852	1.7867	2.35118	1.6567	2.49511	1.81781	1.81401	1.72184	3.38402	3.29079	2.49088	3.4895	1.77683	1.91175	2.06533	2.29107	3.20751	3.19542	2.03796	1.53738	2.60994	1.68025	2.81228	1.9134	2.64924	1.90531	2.15924	1.92269	1.98059	2.11287	1.92162	2.06388	1.36504	2.56543	2.05462	2.3532	1.56038	1.73165	3.17777	3.48959	1.82358	3.21823	2.91718	2.31223
2.91505	1.15119	1.36209	1.87886	1.05181	1.47754	1.34922	1.2605	1.33617	1.88552	2.03274	1.55823	1.7387	1.32413	1.58816	1.27924	1.7234	1.49503	1.66207	1.18698	1.31725	1.53657	1.41763	1.49272	1.61373	1.57502	1.21011	1.11737	1.95954	0.831691	1.64922	1.18827	1.30235	0.825643	1.76279	1.15695	1.59193	1.22393	1.399	1.69155	2.14117	1.4007	1.64423	1.90595	1.40784
2.89882	0.732714	0.940088	1.25697	1.271	0.782806	1.03091	1.82202	0.915009	2.2669	1.02146	1.45795	0.964166	2.04551	1.04118	0.77096	1.13651	1.11658	0.839436	1.3758	1.1899	0.868688	1.40826	1.11501	1.05793	1.07566	0.951196	0.694405	1.1724	0.741074	1.03408	1.30707	1.19502	1.02178	1.23575	0.852259	0.918788	1.136	0.815668	1.53005	1.27781	0.994125	0.964171	1.12703	1.22976
2.88833	0.618526	1.30226	0.99536	0.744233	0.835074	0.879298	0.706732	0.599499	1.14264	0.930353	0.997919	0.97964	0.906489	0.912504	0.719495	1.06663	0.909173	0.933612	0.833161	0.735433	0.907763	0.881683	0.973796	0.937304	0.867582	0.699412	0.640854	1.0829	0.530643	0.92634	0.751027	0.825652	0.488674	0.956835	0.742439	0.840714	0.702742	0.786842	1.10363	1.20771	0.836629	0.975781	0.697635	0.811119
2.8766	0.664177	0.767994	1.24131	0.760646	1.0268	0.769922	0.930372	0.652341	1.08295	1.09693	1.29746	1.02891	0.828385	0.837923	0.814429	1.09426	0.908148	1.00044	0.79128	0.857684	1.31848	0.580302	0.921762	0.925733	1.58523	0.753109	0.688964	0.991288	0.571516	0.846382	0.710822	1.21036	0.595962	1.59978	0.818527	0.82205	0.761903	1.06135	1.00949	1.16367	0.828015	1.35028	0.683147	0.709321
2.86043	1.33484	0.766647	1.6688	1.15852	2.28669	1.08712	1.28631	1.10217	3.66096	1.84457	2.22169	2.39703	1.11842	1.68527	1.5689	2.49349	1.52487	1.77658	2.05137	2.25271	1.50543	0.988043	2.65654	1.87883	1.17081	1.18191	2.53679	1.44169	1.19363	1.61985	1.29772	2.43465	0.950822	1.72915	1.44783	2.77314	1.71892	1.85772	1.74156	3.46712	1.50579	2.52167	1.41632	1.21356
2.83569	2.26726	1.25407	1.92608	1.85634	2.20302	1.98713	1.45129	1.59545	3.35856	2.4774	2.73679	4.09537	1.83661	2.4826	2.1741	2.37959	2.32454	2.45205	2.74498	2.0389	2.01263	1.99565	1.77846	2.36408	1.42099	2.00943	2.50413	2.04361	2.42164	2.71987	1.81543	1.88705	1.50877	2.21493	2.36892	3.90793	2.67556	2.14461	2.3875	2.4793	2.31851	2.06256	2.01799	1.54786
2.8171	0.543211	0.442749	0.655085	0.499003	0.661355	0.580082	0.52438	0.534545	0.758302	0.756762	0.69553	1.533	0.591638	0.592085	0.566447	1.48025	0.733501	0.795651	0.574257	0.511689	0.634909	0.537552	0.62777	0.626756	0.542339	0.615499	0.614648	0.613873	0.63916	0.790384	0.507285	0.559047	0.483899	0.662158	0.566994	0.801946	0.758697	0.582185	0.686456	0.854699	0.622793	0.653845	0.633868	0.561104
2.80095	1.77585	1.5048	1.96254	1.67635	2.21187	2.36119	1.43259	1.11248	3.22876	2.3316	2.88237	4.48457	1.82834	3.14222	2.20354	2.7527	2.46414	2.25219	2.5196	1.32431	2.01472	1.39738	1.92146	1.86653	1.4592	1.90733	2.17362	2.15035	1.33524	2.37118	2.22254	2.18812	1.39578	2.21817	2.1923	3.8024	2.07433	1.90799	2.46311	2.62969	1.59769	2.33862	1.74695	1.7494
2.78718	0.297461	0.300983	0.397807	0.306778	0.402988	0.360976	0.350685	0.320625	0.400904	0.470281	0.396199	0.499112	0.359146	0.374449	0.376675	0.439103	0.424986	0.414965	0.337526	0.331184	0.392963	0.31345	0.383918	0.391995	0.369716	0.364508	0.339284	0.401208	0.311271	0.388239	0.392807	0.370101	0.313466	0.380318	0.340621	0.390552	0.36243	0.378771	0.393463	0.466668	0.364757	0.386473	0.372224	0.390225
2.77615	0.660744	0.72549	1.32751	0.817872	1.58772	1.03678	1.06615	0.833986	1.37616	1.97036	1.31448	1.79287	1.06241	1.05867	1.08723	1.65573	1.51089	1.44089	0.858611	0.878615	1.40551	0.768309	1.39526	1.29366	1.20804	1.37981	0.915469	1.33964	0.747418	1.33829	1.2512	1.24121	0.980483	1.24131	1.03734	1.28641	1.05947	1.30221	1.42443	1.96466	1.22129	1.28794	1.24159	1.36822
2.76268	0.487788	0.481723	0.727158	0.511668	0.872186	0.596481	0.60591	0.494615	0.751164	1.0225	0.744183	0.880953	0.583683	0.613449	0.620305	0.85546	0.785769	0.788705	0.513795	0.52982	0.801837	0.480578	0.802014	0.692478	0.660596	0.690083	0.621163	0.705738	0.461112	0.760911	0.703291	0.667676	0.576001	0.717733	0.623512	0.735503	0.638312	0.76592	0.786793	0.996481	0.730212	0.6932	0.673778	0.711511
2.74132	0.720713	0.722136	1.19985	0.720201	1.66661	1.02833	1.06126	0.749254	1.19595	1.64461	1.154	1.36588	0.866229	0.990739	0.884959	1.85972	1.16323	1.17272	0.822975	0.775694	1.38045	0.728718	1.90819	1.23187	1.26833	0.893718	1.00699	1.41849	0.666724	1.26924	1.083	1.42549	0.849786	1.0942	0.963241	1.29652	0.945853	1.38896	1.38292	2.13601	1.23206	1.25065	1.10123	1.36506
2.7183	1.25938	1.29907	2.26456	1.31729	3.17508	1.94716	2.06632	1.46382	2.26469	3.2628	2.04518	2.39753	1.52027	1.70769	1.48989	3.66128	2.22742	2.3081	1.42634	1.25284	2.31761	1.28588	3.23784	2.38939	2.18434	1.49973	1.75713	2.56232	1.04215	2.50703	1.97721	2.34626	1.13963	1.9458	1.68493	2.42846	1.67631	2.75406	2.75517	3.81976	2.25962	2.43037	1.94481	2.65577
2.66501	6.10101	5.8369	6.91088	4.9065	11.2897	7.94727	6.07309	3.7758	9.81053	9.98414	8.79511	9.19749	5.06806	10.2216	6.61212	12.7669	6.84514	7.79071	7.76529	5.25844	10.5399	3.90181	9.35008	6.92199	6.85746	4.85443	8.49299	7.83761	3.20852	8.57476	8.20808	7.91115	3.72624	7.55984	7.03011	11.563	5.47845	9.04019	9.30085	11.4171	7.63253	7.24511	7.30176	7.70985
2.60447	1.08491	1.06021	1.89633	1.10688	1.9486	1.29838	1.34244	1.45107	2.38792	3.30636	1.74876	2.25155	1.43215	1.50548	1.46495	1.82677	1.98237	1.49855	1.89566	1.11821	2.35139	0.943853	1.8295	1.73918	1.68548	1.153	1.75197	1.86209	1.17328	1.67181	1.68573	1.86572	1.32924	1.82032	1.35127	1.84606	1.24015	1.46198	2.43371	2.4362	1.46795	1.75634	1.81067	1.8791
2.59046	0.656655	0.645864	1.00512	0.581233	1.12118	0.833515	0.661791	0.666724	1.13251	1.75073	1.01054	1.40017	0.796623	0.884017	0.816857	1.10505	0.888277	1.03369	0.915281	0.701782	1.28562	0.596006	1.05336	1.00586	0.931782	0.669789	1.16484	0.958451	0.541082	1.0973	0.852124	1.10066	0.525608	0.941455	0.718587	1.13248	0.774789	0.898697	1.22996	1.35645	0.882515	0.95392	0.954123	1.0189
2.5792	0.617972	0.576499	0.825989	0.50066	0.901459	0.723107	0.585242	0.593492	0.95977	1.12311	0.726556	0.96961	0.616714	0.801386	0.703751	0.905461	0.75278	0.862954	0.680212	0.629488	0.940535	0.527892	0.91945	0.930635	0.833156	0.598957	0.89001	0.903092	0.483367	1.00479	0.750294	0.769992	0.473337	0.777918	0.681514	0.823301	0.652727	0.828255	0.890007	1.26393	0.755624	0.857281	0.751186	0.729631
2.56703	1.22602	0.74352	1.25833	0.77414	1.27258	0.99154	0.836013	0.817889	1.50564	1.52658	1.00532	1.23938	0.924319	1.10314	1.48134	1.28752	1.0215	1.2336	0.90919	1.31286	1.36852	0.781889	1.21255	1.25511	1.07398	0.970318	1.1518	1.21248	0.668575	1.398	1.0524	1.09861	0.767003	1.11748	1.47209	1.2436	1.00002	1.65168	1.33227	1.64739	1.03529	1.16841	1.00383	0.973175
2.55408	1.18551	0.664034	0.947562	0.757659	1.05428	0.829293	0.743109	0.731652	1.34592	1.46731	0.888457	1.03684	0.898867	0.933922	1.86424	0.983922	0.912189	1.00984	0.768908	1.57221	1.32554	0.738572	1.01312	1.21383	0.884931	0.90284	0.961564	1.14289	0.645526	1.22057	0.837556	0.908822	0.786432	0.952345	1.48595	0.995604	1.14712	0.992049	1.16289	1.54067	0.958595	1.04531	0.840948	0.832054
2.54217	0.975752	0.68335	1.01873	0.687815	1.1121	0.940485	0.728472	0.804327	1.34339	1.54353	0.912241	1.14382	0.852463	1.10967	1.3987	1.04492	0.983737	1.06995	0.817596	1.27466	1.39619	0.698398	1.09674	1.32788	0.927256	0.900194	1.02888	1.28589	0.664777	1.35378	0.880955	1.02414	0.681992	0.966679	1.11669	1.12537	0.947941	0.991584	1.30386	1.72735	1.03999	1.18301	0.967691	0.908853
2.53004	0.665472	0.63153	0.964179	0.622136	1.00506	0.842639	0.680293	0.830083	1.19324	1.33278	0.842569	1.10821	0.804083	0.882187	0.827888	0.969689	1.08317	1.06535	0.759326	0.855833	1.08949	0.621643	0.924066	1.08069	0.920407	0.903814	0.968338	1.13222	0.791742	1.1966	0.798062	0.767625	0.550435	0.924189	0.804285	0.986967	0.780691	0.88244	1.12907	1.42387	1.05724	1.02801	0.895634	0.880209
2.51711	0.79647	0.79795	1.13397	0.683311	1.18385	0.999141	0.841011	1.09031	1.31793	1.82832	0.944441	1.26681	0.889847	1.11287	0.838253	1.09696	1.22427	1.17142	0.812483	0.999497	1.20655	0.699422	1.15336	1.39032	1.03969	0.992542	1.10141	1.37726	0.926726	1.49467	0.901589	1.0107	0.567772	1.09433	0.898138	1.14152	0.934823	0.992892	1.2975	1.86234	1.29855	1.29073	1.05431	1.06268
2.50595	0.659752	0.888796	1.00557	0.576083	0.966189	0.93808	0.730196	0.867232	1.03941	1.5797	0.858416	1.08838	0.740739	0.996857	0.706101	0.963345	1.02756	0.958959	0.710925	0.863558	0.958677	0.628352	1.0584	1.26016	0.986072	0.740646	0.93981	1.30909	0.748936	1.21103	0.861492	0.977337	0.515952	0.880953	0.720008	0.933789	0.862158	0.896826	1.16363	1.55692	1.07105	1.10593	1.01977	1.04415
2.493	1.22069	1.53019	1.80906	0.985103	1.89871	1.77719	1.31832	1.70282	1.89949	2.89679	1.54708	2.01055	1.31613	1.8902	1.3353	1.82717	1.72572	1.71921	1.31014	1.83401	1.76516	1.31513	2.0478	2.14337	1.95776	1.33067	1.60616	2.4605	1.62393	2.34669	1.54363	1.67911	0.923361	1.63392	1.31879	1.95257	1.68066	1.59776	2.0664	2.61002	2.05205	2.04171	1.9229	1.89574
2.4783	1.24266	1.31785	1.35375	1.04029	1.62655	1.3647	1.1608	1.60407	1.80444	2.18014	1.36342	1.7135	1.08597	1.47799	1.20152	1.51663	1.35509	1.54167	1.28214	1.68751	1.42763	1.42298	1.66885	1.67936	1.51315	1.3317	1.43304	1.99437	1.7614	2.21406	1.22398	1.34147	0.966638	1.30328	1.26052	1.94718	1.71513	1.31266	1.56468	2.02714	1.79079	1.54727	1.81199	1.41133
2.46713	0.919072	1.2929	1.24077	1.13241	1.43691	1.08446	1.13148	1.3409	1.56716	1.70257	1.25355	1.46193	1.01483	1.14666	1.15336	1.21763	1.2297	1.37952	1.08356	1.37852	1.26338	1.19597	1.41791	1.33922	1.22305	1.31889	1.18758	1.41306	1.43703	1.89266	1.07787	1.03614	0.868854	1.26044	1.03178	1.35947	1.28786	1.16378	1.28735	1.64321	1.51228	1.27894	1.40249	1.09922
2.45221	1.89942	2.50521	2.05984	1.86712	2.61958	2.7966	2.06373	2.60674	4.15501	2.56268	2.43795	7.08184	1.95746	2.73456	2.26576	2.88078	2.74048	2.41813	2.20528	2.60302	2.3036	1.88036	2.48089	2.65174	2.00643	2.86399	2.58201	2.7604	2.48445	3.45017	2.74237	3.07227	1.42574	2.24535	1.92869	3.28459	2.18662	2.22934	2.27133	3.38546	4.0491	2.31439	2.16698	1.82293
2.42173	3.55705	4.83108	5.09503	22.5377	6.03313	4.36134	4.6548	5.8471	7.26838	6.0696	5.31927	5.79204	10.3199	6.41667	3.78052	5.95284	5.05466	4.93994	5.3464	4.97056	4.61309	3.55686	4.90793	5.45897	4.60707	74.8174	5.53893	6.06102	7.8841	7.16978	6.71074	4.24598	3.06214	4.13884	23.6946	5.38328	4.41716	5.18856	6.9891	6.35953	5.87179	4.73097	4.91636	4.91153
2.39955	0.471165	0.568118	0.596234	0.423174	0.736061	0.640231	0.452797	0.456717	0.592956	0.731658	0.520115	0.666948	0.506902	0.784638	0.543418	0.779979	0.531436	0.554402	0.58441	0.537499	0.664466	0.473324	0.662197	0.664558	0.599267	0.573145	0.590311	0.679052	0.452933	0.736756	0.561969	0.539667	0.393482	0.564839	0.499985	0.653647	0.48448	0.645126	0.624867	0.711711	0.766465	0.728893	0.569152	0.562387
2.3957	0.484104	0.679674	0.765045	0.522066	0.852624	0.639962	0.606987	0.597759	0.64572	0.863272	0.563749	0.65396	0.548264	0.717206	0.581582	0.8427	0.641612	0.70279	0.549721	0.629943	0.666296	0.718837	0.662748	0.785894	0.845234	0.612259	0.630621	0.806293	0.45119	0.829306	0.664767	0.545935	0.511576	0.623517	0.654372	0.659433	0.688528	0.728234	0.722067	0.817478	0.660429	0.694074	0.814576	0.780792
2.3859	1.61518	2.64957	2.44928	1.22882	3.11288	2.38214	1.51652	1.36382	2.19358	2.76906	1.65435	2.35249	1.40829	2.34942	2.04274	2.83493	1.65529	2.24673	1.75413	1.73775	2.56397	1.46439	2.74182	2.87487	2.7992	1.45035	2.21368	3.04521	1.23226	2.83485	2.27306	2.5789	1.20273	1.8962	1.8914	2.48854	2.05234	2.49169	2.54015	3.08121	2.41115	2.96281	2.45809	2.66763
2.37557	1.21603	2.23833	1.58964	1.08347	2.52203	1.71044	1.36283	1.20855	1.55391	1.8249	1.72502	1.5348	1.2519	1.93637	1.35347	2.03223	1.32441	1.64929	1.70053	1.48162	1.43741	1.13431	1.62245	1.51127	1.05794	1.20014	1.70657	2.10702	0.955268	1.73803	1.68194	1.67245	1.23927	1.6691	1.97695	2.67532	1.56949	1.50927	1.64824	1.80109	1.95147	1.60765	1.27721	1.31163
2.36963	1.466	2.58385	1.89644	1.17998	3.10216	2.15963	1.37918	1.20822	1.79246	2.10701	1.94965	2.17199	1.33512	2.33556	1.5797	2.56879	1.41059	1.79085	1.97281	1.50726	1.78404	1.17399	1.918	1.90116	1.32687	1.06306	1.90811	2.47032	1.02237	2.06208	2.03916	2.14568	1.11679	1.82544	2.04595	3.20855	1.8556	1.82456	1.80917	2.23202	2.11858	1.94355	1.62908	1.63873
2.3593	4.14651	8.012	5.30582	3.17052	9.41852	6.69311	3.932	3.29577	4.57033	5.29938	5.98839	5.61963	3.86937	7.51987	4.32381	7.91349	3.63556	4.57341	6.14634	4.49135	4.94005	3.02641	5.3412	4.51497	2.6596	2.65679	5.5323	7.26273	2.60517	5.69149	5.51255	6.1516	3.20018	5.10324	5.96849	10.8181	5.50655	5.07763	5.12306	5.64958	6.15134	5.16833	3.89381	4.13506
2.34687	2.61255	4.62148	3.28801	2.10213	5.65162	4.44071	2.60327	2.068	3.25315	3.71856	3.87551	3.93354	2.5309	4.98502	2.94959	5.2533	2.57881	2.81279	4.11323	2.96797	3.34125	2.55868	3.2845	2.95314	1.87679	1.93428	3.7319	4.43015	1.64382	3.57782	3.43006	3.82057	2.13492	3.05521	3.6362	6.45388	3.30611	3.20282	3.30571	3.61909	3.67369	3.30221	2.5557	2.65277
2.33585	1.04299	1.35077	1.62933	1.27191	1.9409	2.01404	1.69398	1.08637	2.3405	2.11754	1.7608	2.70961	1.38861	2.15342	1.52032	2.41368	1.90357	1.62935	1.94241	1.41698	1.90404	2.75646	1.46106	1.62027	1.39077	1.58661	2.1935	1.71833	1.04781	1.80495	1.43377	1.39676	1.28806	1.578	1.81901	1.91641	1.22249	1.53535	1.64731	2.05239	1.57229	1.62115	1.3367	1.40707
2.32868	0.449416	0.505586	0.578561	0.469927	0.683801	0.619181	0.506239	0.446957	0.664076	0.689466	0.557147	0.764332	0.51003	0.632221	0.514582	0.70041	0.596265	0.569355	0.581801	0.493183	0.619479	0.762398	0.568905	0.596535	0.537999	0.526447	0.647742	0.629087	0.436	0.613916	0.547604	0.554379	0.454254	0.53626	0.54724	0.71219	0.512208	0.565723	0.57853	0.703811	0.575436	0.584785	0.545306	0.537224
2.3257	0.409687	0.453433	0.558018	0.456248	0.598878	0.571448	0.482364	0.429454	0.608793	0.697828	0.52388	0.653571	0.474448	0.561418	0.504354	0.635974	0.558392	0.549464	0.516662	0.468725	0.58113	0.605505	0.52252	0.602606	0.540463	0.533003	0.592207	0.576903	0.417582	0.597528	0.518472	0.488769	0.419849	0.518554	0.535514	0.58246	0.462576	0.540987	0.570262	0.683693	0.536811	0.549443	0.508566	0.514306
2.31625	1.31333	1.65135	2.14658	1.66788	2.45989	2.0915	1.8042	1.46217	2.50267	3.01776	1.82875	2.63634	1.63414	1.95835	1.70086	2.34337	2.20812	2.1096	1.77441	1.43396	2.21548	2.50927	2.07805	2.3321	2.08076	2.05498	2.60748	2.3004	1.32347	2.44044	1.95417	1.84575	1.34138	2.04554	2.01265	2.27827	1.66795	2.07535	2.29724	3.00339	2.10684	2.12277	1.88562	1.96998
2.30417	0.847065	1.04325	1.27162	1.18607	1.41851	1.24785	1.08613	0.998359	1.37361	1.80253	1.14056	1.32636	1.0418	1.152	1.04345	1.34856	1.27175	1.24115	1.01182	0.870703	1.30321	1.14135	1.25191	1.4153	1.2584	1.2732	1.722	1.35762	0.873698	1.45566	1.18441	1.11635	0.884881	1.27059	1.17194	1.28641	1.00926	1.26147	1.34667	1.76015	1.25474	1.25064	1.19106	1.19667
2.29473	1.14231	1.34461	1.64277	1.30855	1.84066	1.66106	1.44211	1.15422	1.76158	2.13302	1.53575	1.73627	1.26775	1.54262	1.40761	1.7917	1.57936	1.58778	1.3854	1.13812	1.72198	1.30136	1.59914	1.91371	1.61141	1.48441	1.97437	1.80148	1.0367	1.97987	1.59757	1.45609	1.05558	1.65323	1.5452	1.74355	1.266	1.68678	1.68078	2.20323	1.59767	1.64482	1.53484	1.53873
2.28247	1.75821	2.03097	2.45957	1.88831	2.70956	2.84583	3.08477	2.15574	2.82968	3.20978	2.62423	2.47381	2.24436	2.3109	2.20716	2.69985	2.28362	2.41293	2.30123	1.63559	2.9079	2.23403	2.28282	4.11831	2.65806	2.12235	2.97843	3.03211	1.65535	2.84942	2.60918	2.21658	1.79756	2.67303	2.6468	2.78156	1.93364	2.79298	3.14113	3.23982	2.41329	3.70696	2.31827	2.26876
2.2697	1.88233	2.11751	2.4672	1.743	3.09558	2.61215	3.17981	2.04902	2.79945	3.30634	2.79078	2.39412	2.37301	2.28778	2.04525	3.03478	2.19981	2.20759	2.18123	1.63457	3.25682	1.90009	2.69944	2.57247	2.68844	1.97017	2.74302	2.61742	1.4296	2.75692	2.41554	2.40984	1.87242	2.27412	2.42754	2.69992	1.76803	2.74957	2.84028	3.55354	2.28907	2.56217	2.51098	2.61859
2.25605	2.58299	3.52219	3.90476	5.81126	5.02458	4.17473	4.30404	2.7712	3.60561	5.60652	3.33457	3.62905	2.99287	3.45605	3.01447	4.58756	3.40754	3.06204	3.50146	2.71587	6.02093	3.19032	4.92305	4.1097	4.57705	4.82392	4.36789	4.23655	2.15578	4.14165	4.15181	4.04637	3.20492	3.03072	4.39729	3.8551	3.02678	4.31987	5.00218	5.60491	3.41259	4.17901	4.50412	4.26729
2.24607	0.804105	1.09573	1.23638	1.57077	1.44403	1.26832	1.01709	0.816394	1.10118	1.61586	0.950687	1.18219	0.838675	1.07007	0.923558	1.32053	1.08414	0.962027	1.27882	0.960635	1.65306	0.9303	1.36842	1.42026	1.61384	1.30507	1.35345	1.41798	0.67168	1.29624	1.11191	1.09719	1.10333	0.925332	1.31539	1.20332	0.838484	1.27038	1.24167	1.6866	1.05527	1.43463	1.28953	1.17525
2.23873	1.58642	2.51976	2.98363	9.1211	3.23309	2.57945	3.34487	1.88889	2.93133	3.58565	2.19776	2.64738	2.19128	2.20021	1.90194	2.78826	2.58853	2.18442	3.73238	1.94186	3.92883	3.00774	3.0095	4.12225	3.42913	6.82797	3.19477	3.387	1.6769	2.84103	2.73318	2.38036	2.774	2.18988	4.68476	2.65754	1.76342	2.87218	3.24429	3.93055	2.4042	3.54797	2.63093	2.45819
2.2291	1.35537	2.05042	2.79833	5.08859	2.52809	2.02803	2.24542	1.37957	2.26676	2.84425	1.69312	2.14984	1.6418	1.90357	1.55913	2.14989	1.91881	1.78904	2.65521	1.55821	3.13043	2.07118	2.56737	3.09209	2.86392	3.89459	2.50547	3.03345	2.04795	2.26188	2.06933	1.96903	1.81094	1.73116	3.00627	2.15757	1.48463	2.20807	2.13892	3.214	1.77763	2.76821	2.24223	2.0933
2.21755	1.94863	3.00547	3.99644	3.9101	3.84278	2.73874	3.99438	2.80183	2.9606	4.39245	2.26615	3.0142	3.00903	2.69111	2.43746	3.01515	2.59034	3.08344	2.82214	2.31521	3.94422	3.10219	3.5614	4.42847	4.57821	2.52826	3.26919	4.32729	4.79623	3.90797	2.97956	2.86527	1.98774	4.43336	3.28985	3.02178	2.31211	3.44585	2.82858	4.77975	2.63902	4.06399	3.55044	3.56106
2.20617	3.03834	4.66119	4.67496	6.30186	3.72246	3.6944	4.39681	3.9546	3.96415	3.89485	2.86804	4.05221	2.14773	3.42179	4.07308	3.4528	3.88752	3.23878	3.89879	3.26045	3.87217	4.67877	5.02616	6.22467	5.75841	2.47864	3.5859	4.62392	2.64789	5.6032	6.12213	4.97342	3.79437	3.24244	2.96123	3.73921	5.27053	4.83746	4.34265	4.42819	3.93133	3.93519	5.91951	5.54779
2.19515	8.34944	13.4063	12.3409	18.9058	9.96141	10.5476	15.8764	12.4854	10.2066	9.06573	7.85718	11.0067	7.64869	9.41179	11.7841	8.89643	10.6578	7.68211	11.8468	8.69988	10.1249	15.1282	13.427	16.925	14.8257	6.87707	8.41936	11.356	5.95516	14.859	17.83	14.0969	11.1227	11.9265	7.64555	9.38323	14.431	12.8677	12.1848	9.95786	9.97181	9.924	16.5383	15.0771
2.17991	11.3859	22.3482	20.4802	28.2532	17.4115	18.2231	25.6379	29.7884	15.2462	12.2836	14.8052	18.4989	20.4225	15.7407	19.6044	15.0092	14.6076	10.9565	20.836	14.7262	18.1304	24.5854	19.0275	21.8819	24.2975	14.4424	11.7487	16.237	20.6416	22.1188	26.0063	23.5294	19.6792	20.5638	14.2652	14.2553	28.4692	20.3986	18.3731	14.1749	13.5542	14.4715	28.1436	28.418
2.16433	7.46779	13.8952	14.8045	17.2863	11.8339	13.7018	16.6008	33.9176	12.9926	7.52915	13.1622	14.3495	24.7518	10.7041	14.4524	11.4621	9.24043	7.4501	14.7722	11.2979	13.4691	16.5155	13.4619	10.3188	17.2325	14.4434	8.69565	9.58967	25.6851	16.5685	18.0321	18.0574	19.5226	15.3312	13.8277	11.436	30.8533	16.1621	13.0047	8.27725	8.13086	8.35824	23.0323	24.8635
2.15088	4.92263	8.7611	8.86698	9.11543	7.83011	9.298	9.52296	18.0602	8.21571	5.43802	9.20955	10.0585	16.0215	7.6856	9.12485	8.44494	6.54607	5.83526	9.96157	7.41282	9.7202	9.65731	7.71882	5.27314	8.98643	8.85687	6.08185	6.30814	14.0926	9.40748	9.05911	10.5465	10.5535	9.83145	9.23211	8.20317	16.2153	9.48758	7.62426	6.09932	4.92802	5.33158	11.8811	12.3927
2.14003	3.41145	4.21168	2.94574	2.64132	4.457	4.41204	2.77155	2.41322	3.56077	3.41166	4.07597	4.53026	3.34125	4.67238	3.77435	4.75157	3.54167	3.29895	5.11955	3.33358	4.33529	2.83434	3.46039	2.94386	2.25289	2.5015	4.28504	3.89236	2.07163	3.69611	3.45005	3.85483	2.5344	3.35842	4.16815	5.57901	3.04351	3.45159	3.30157	3.49218	3.06706	3.40686	2.90592	2.42951
2.1297	3.52793	5.16721	3.88798	2.52435	5.73372	4.72012	2.8092	2.51195	3.9733	5.1748	4.18864	4.7801	3.37222	5.08623	3.57858	5.55149	3.7567	3.62227	4.96259	3.4193	4.90861	2.68098	4.61603	3.59845	3.20447	2.67094	4.23796	5.31441	2.26454	3.80794	3.80267	5.19566	2.87322	3.58439	4.12256	5.89599	3.37142	3.92863	4.24574	5.49046	3.61729	4.01715	3.70543	3.68325
2.11745	2.66294	3.81315	3.09688	2.07376	4.28632	3.5699	2.25377	2.07704	3.12164	3.62288	3.25328	3.47826	2.62907	3.83642	2.59168	4.09098	3.24059	3.16957	3.93198	2.56372	4.44098	1.95773	3.07769	2.70215	2.24388	2.39698	3.573	3.74353	2.01017	2.90333	2.90362	3.40421	2.51466	2.93612	3.51161	4.74045	2.79831	2.81386	4.09471	3.78003	2.82574	2.99076	2.66787	2.56349
2.10677	1.8017	2.21752	1.99176	1.39936	2.68152	2.20407	1.63622	1.37294	2.12991	2.61148	2.08599	2.28676	1.7182	2.2133	1.64556	2.50345	2.41519	2.19837	2.64296	1.62233	2.80167	1.28144	2.28459	1.89621	1.74513	1.68771	2.19809	2.58158	1.4437	1.97678	1.90267	2.14506	1.64745	1.93847	2.22533	2.57277	1.70581	1.93358	2.99699	2.87403	1.97208	1.97592	1.91633	1.82078
2.0961	1.4472	1.9845	2.33358	1.58517	2.85009	2.22297	1.93009	1.50492	2.25368	3.12563	2.18055	2.45836	1.84549	2.08796	1.74738	2.54112	2.38383	2.365	2.10812	1.76374	3.53651	1.36862	2.52253	2.09594	2.12733	1.81467	2.27539	2.50997	2.09379	2.31016	2.29309	2.16434	1.84452	2.10635	2.28208	2.28838	1.76412	2.2929	3.40941	3.46764	2.08829	2.3092	2.2523	2.05922
2.08542	1.38987	2.17917	1.95478	1.52321	2.61217	2.08861	1.47932	1.3118	2.12897	2.71403	1.93037	2.16453	1.58858	1.95353	1.56262	2.33997	1.90948	1.94086	1.88817	1.50878	2.24632	1.25285	2.17873	1.93138	1.77524	1.52308	1.89371	2.51012	1.8076	2.03335	1.99336	2.18516	1.704	1.76941	2.02386	2.44801	1.64581	2.02616	2.31563	3.01061	1.87321	2.17053	1.8871	1.79383
2.07475	2.37981	4.35341	3.43557	2.54339	4.62765	3.46325	2.73276	2.26333	3.38931	4.05719	3.2141	3.42946	2.69212	3.53247	2.70276	4.01871	3.0417	3.23794	3.35905	2.55827	3.08064	2.50934	3.29774	3.15138	3.21355	2.47768	3.1329	4.14443	2.57776	3.43398	3.18297	3.52617	2.63632	3.31368	3.7825	4.62871	3.0099	3.18447	3.28001	4.50375	3.08018	3.29553	3.06529	2.85103
2.06232	3.71107	6.34515	7.06013	4.69209	8.26687	5.83524	4.61684	3.3478	6.22113	4.90098	5.12205	5.60038	4.40643	6.26748	5.05495	5.99202	5.25718	5.24065	5.40612	5.82544	5.81691	4.58899	5.86617	6.0163	6.26665	3.31636	4.94414	6.65463	3.65319	5.68473	6.30732	6.19836	6.55197	4.83172	5.96839	6.96467	5.31109	5.70067	4.93384	6.55349	6.2272	6.36811	5.51964	5.48592
2.04902	3.68975	5.76032	5.19857	2.70276	6.01817	5.32818	3.2184	2.55691	5.09335	4.66742	4.1694	5.28076	4.10432	5.61069	4.57196	5.35769	3.82051	3.50496	4.75575	4.82676	5.79154	3.31768	5.24405	5.29953	5.02078	2.84212	4.15741	5.96922	2.82552	4.67007	4.60888	5.99726	3.80921	3.38622	4.76806	5.64345	3.92177	4.69585	4.2954	5.69739	3.96944	6.20138	4.68805	4.6934
2.038	1.9025	2.96567	2.56166	1.67309	3.19473	2.75035	1.9924	1.61389	2.49457	2.70296	2.38384	2.49974	2.38928	2.87091	1.92354	2.83111	2.256	2.01324	2.50853	2.37159	2.35799	1.81906	2.24271	2.17951	1.78622	1.77112	2.36177	2.79294	1.8431	2.21425	2.32885	2.80007	2.00656	2.08609	2.69033	3.64246	1.95196	2.07832	2.47623	3.07961	2.11721	2.42795	1.93645	1.94684
2.0268	2.52622	3.33653	3.15703	2.7176	3.43739	3.64232	3.32303	2.52453	3.67754	3.8524	3.53931	3.98664	3.50835	3.59976	2.72097	3.6321	3.72649	2.8168	3.40498	2.74177	3.17401	2.86221	2.97793	3.27526	2.86553	2.76345	3.31464	3.62852	3.17865	3.28175	3.29461	3.46633	3.12049	3.06169	3.57801	4.32007	3.08407	2.91809	3.54149	4.02812	2.89057	3.40785	3.14066	2.90567
2.01455	1.70784	2.06548	1.86161	1.92094	2.34203	2.56667	2.26042	1.63913	2.6684	2.89644	2.33963	2.64001	2.06016	2.38789	1.89269	2.46687	2.58233	2.32939	2.29927	1.80873	2.6382	1.80603	1.98344	1.99837	1.83134	1.86301	2.2576	2.43451	1.78869	2.36418	1.9591	2.05661	1.77583	1.96956	2.20965	2.44808	1.48779	1.95209	2.54948	2.71794	2.07292	2.23249	1.93542	1.82746
1.99866	3.43852	4.14649	3.79903	3.28369	4.7996	5.18057	3.57404	3.35118	5.71194	6.16234	4.29012	4.95164	3.37856	4.61908	4.4117	4.68285	5.09329	4.72532	4.64624	3.6101	6.26782	3.90865	4.15122	4.16449	3.88744	3.56696	6.71257	4.84506	4.48721	5.21033	3.96013	3.69714	4.21853	4.26869	5.03005	4.92271	3.21593	4.12639	5.61742	5.56491	4.23087	4.56878	4.01727	3.99089
1.98218	1.88401	3.34188	2.51011	1.72233	2.75947	3.24008	1.94744	2.30895	3.02178	3.27655	2.26085	2.79914	1.70889	2.68616	2.41878	2.43854	2.56681	2.69414	2.63833	1.93969	3.94443	2.08742	2.5694	2.66546	2.45887	1.87089	2.86911	2.65563	2.35945	2.83259	2.30597	2.2863	2.14929	2.18796	2.54149	2.67253	1.78165	2.44062	3.19035	3.23259	2.35512	2.71484	2.27813	2.42526
1.96631	3.36481	4.5845	4.97027	2.95714	7.39915	5.19344	4.56969	2.93421	4.72767	7.12157	4.15495	4.62513	3.21442	4.26647	3.78585	7.19251	5.09269	4.0988	4.2191	2.90053	6.40066	3.11276	7.17554	5.20458	6.50075	3.12919	4.33749	5.41081	3.74206	5.36173	5.05798	5.77981	3.30738	3.83746	4.62685	5.20033	3.36965	6.45735	5.8346	8.72633	4.64811	4.9461	5.22951	6.80665
1.95017	2.06383	2.48144	3.05973	2.23525	3.37643	3.0797	2.57089	2.13827	2.82711	4.55493	2.27068	2.44617	1.96492	2.4806	2.14448	3.40206	2.48207	3.58756	2.36377	1.8764	4.09511	1.91139	3.15819	3.15791	3.55862	1.95609	3.02884	3.03558	2.32609	3.09083	2.93278	2.72096	1.88165	2.51325	2.91741	2.59208	2.08799	3.06934	2.75015	4.42216	2.27989	2.75561	2.79739	3.74001
1.92059	53.8789	92.8309	109.269	117.841	64.6636	94.8656	117.387	110.447	76.4855	59.9505	110.82	78.9806	106.253	93.3844	95.801	78.0707	76.2847	52.8637	98.9648	73.1883	72.22	144.989	88.9768	126.633	101.068	72.4789	63.0962	115.24	197.003	101.973	136.361	114.156	144.145	104.729	118.264	102.044	156.204	75.909	101.052	98.6467	67.492	108.588	94.8737	120.035
1.89185	2.18989	2.37659	2.21554	1.92807	2.37827	2.89497	2.04826	1.72305	2.95432	2.8894	2.46115	3.531	2.2375	3.04546	2.47487	3.56337	2.64854	2.50769	2.66799	2.50399	3.22107	2.37618	2.45276	2.1042	1.85143	1.99597	2.83294	2.11691	1.94373	2.19826	2.33251	2.79481	1.89349	2.65337	2.38562	3.74404	1.802	2.23168	3.09848	2.89093	1.98372	2.39409	2.19091	1.96114
1.88173	1.9267	2.37864	2.2766	1.63414	2.27995	2.76266	1.84532	1.66654	2.83998	2.89262	2.15444	3.06036	1.89677	2.80868	2.07861	3.11473	2.50756	2.52078	2.31618	1.91938	3.4273	2.01824	2.33028	2.14741	1.96766	1.76958	2.69196	2.20712	1.47146	2.04932	2.19076	2.67094	1.66129	2.48209	2.14991	3.30201	1.53268	2.10124	3.53674	3.29207	1.97339	2.40135	2.17697	1.92194
1.86543	2.75992	4.01586	4.21532	2.58566	4.30237	5.12252	3.08681	2.81923	4.52153	5.52279	3.4288	5.10818	2.94812	4.62174	3.19281	5.21425	4.56577	4.3854	3.56307	3.071	6.23298	3.15826	4.33193	4.58085	3.73852	2.87723	4.18639	8.399	2.17486	3.71667	3.76431	4.65062	2.54398	4.27789	3.69889	4.71672	2.47401	3.79942	6.45746	6.08813	3.72414	4.88719	4.01685	3.59679
1.84987	1.03948	1.29614	1.48162	0.925949	1.47746	1.52981	1.07692	0.991463	1.5628	2.13999	1.1557	1.60448	1.04999	1.42236	1.07491	1.71711	1.49048	1.39792	1.17979	1.03536	1.7561	1.07616	1.45711	1.43618	1.33661	1.06444	1.27975	1.43412	0.867291	1.17664	1.26935	1.7084	0.921322	1.42762	1.29456	1.54343	0.927306	1.28673	1.86169	2.14972	1.18543	1.46106	1.35447	1.2433
1.84152	0.992507	1.16386	1.38109	0.904315	1.33911	1.37216	0.985622	0.961041	1.46366	1.81199	1.08441	1.48522	1.00559	1.28566	1.04806	1.48652	1.40583	1.33858	1.1367	0.968591	1.4962	1.01591	1.35057	1.38253	1.27125	1.05855	1.16623	1.37972	0.84546	1.10047	1.17195	1.46684	0.891833	1.44846	1.3073	1.43772	0.896267	1.17857	1.58473	1.86128	1.06603	1.43631	1.25226	1.1682
1.8241	2.92492	3.4322	4.25068	2.96374	3.84148	4.04832	3.15576	3.10011	5.02594	5.24337	3.39128	4.10854	3.09696	3.66925	3.06103	3.83079	4.24506	3.92515	3.60652	2.87233	4.20076	3.41791	3.83452	5.72457	3.71497	3.31009	3.34551	8.59199	3.13558	3.43367	3.69265	4.27607	3.913	4.01666	4.79749	4.18057	3.06608	3.26273	4.52283	5.05694	3.07385	4.52059	3.67607	3.63944
1.80471	1.23411	1.36573	1.89067	1.11261	1.67788	1.77012	1.40504	1.27458	2.46607	2.17386	1.42334	1.97283	1.3299	1.56534	1.33363	1.62206	1.87447	1.62177	1.66731	1.16743	1.69338	1.82377	1.52472	1.93201	1.59882	1.47994	1.70349	1.63364	1.09372	1.414	1.43786	1.78622	1.63067	1.59731	2.1081	1.71519	1.23894	1.3797	1.7059	2.3336	1.30074	1.8182	1.58068	1.58302
1.79282	1.24278	1.44705	2.10896	1.25354	1.77988	1.94224	1.66121	1.389	2.42687	2.36515	1.40254	2.46706	1.35394	1.66508	1.40488	1.70353	2.30772	1.64012	1.72629	1.19623	1.71563	2.55661	1.6077	2.13646	1.75306	1.70131	2.12525	1.63826	1.25728	1.54605	1.55027	1.91824	1.91664	1.75227	2.38032	1.81406	1.34036	1.46744	1.76588	2.5476	1.49507	1.9685	1.73232	1.7636
1.7805	1.31572	1.52531	2.12104	1.42137	1.80693	2.04196	1.74728	1.50336	2.49488	2.31502	1.43455	2.72879	1.37293	1.72116	1.60911	1.76292	2.71302	1.7573	1.81667	1.28769	1.72371	3.07819	1.62588	2.17516	1.74921	1.77985	2.42615	1.60665	1.38215	1.63062	1.60897	2.02323	1.92546	1.88314	2.46686	1.80376	1.35406	1.48737	1.85171	2.49306	1.51362	1.97745	1.77438	1.73386
1.76978	1.03022	1.23734	1.3976	1.21092	1.29214	1.45369	1.28168	1.10018	1.67591	1.56533	1.05504	1.63866	1.00487	1.24917	1.33862	1.26027	2.38952	1.34616	1.31475	1.04283	1.21868	2.50315	1.15388	1.42203	1.19416	1.29044	1.77397	1.17336	1.04008	1.21381	1.17855	1.35137	1.54669	1.43419	1.717	1.28537	0.976955	1.0898	1.36182	1.61288	1.0669	1.34096	1.25034	1.15504
1.75599	2.61944	3.3722	3.03906	3.13097	3.21665	3.45008	3.34795	2.37852	4.3343	3.51572	2.79638	4.01433	2.20128	3.1801	3.36949	3.09329	5.62591	3.37035	3.59686	2.57185	3.00346	6.69372	2.79901	3.09315	2.58185	3.18022	4.61278	2.80548	2.16537	3.12543	2.89978	3.07464	3.92697	3.44388	4.64595	3.50265	2.33201	2.75098	3.2712	3.54491	2.55554	3.12065	2.85114	2.50022
1.74155	2.20215	2.81017	2.35446	2.34886	2.5383	2.67883	2.63732	1.86822	3.26234	2.57554	2.46179	3.12872	1.66794	2.66081	2.54945	2.50746	3.00956	2.67176	3.02345	2.04019	2.41129	3.61714	2.28764	2.29324	1.90556	2.26897	3.38596	2.17144	1.63813	2.64636	2.41977	2.37827	2.42185	2.6951	3.48916	3.14034	2.0158	2.27306	2.64692	2.42143	2.03398	2.36761	2.16216	1.88864
1.7279	4.17167	5.53933	4.81952	4.07286	4.82486	5.2388	4.73147	3.97156	5.89253	4.75868	5.16885	5.59284	3.04579	5.41358	4.90534	5.1264	4.71312	4.89322	5.92756	4.00721	4.95341	5.0037	4.35162	4.21772	3.30372	3.68657	5.77959	4.24392	2.81806	5.01933	4.56227	4.46993	3.74358	4.74701	6.01374	6.59462	3.74579	4.51618	4.87189	4.2854	3.87444	4.5966	3.8551	3.34313
1.71355	2.70305	3.90906	3.74541	2.70383	3.18876	3.50643	3.14595	3.2607	3.7552	3.25869	3.45385	3.6562	2.13637	3.64657	3.27304	3.49943	3.11747	3.35802	3.8673	2.78591	3.45195	3.03747	3.02521	2.99468	2.29004	2.4203	3.7083	2.94428	1.9164	3.32949	3.03763	3.0326	2.61259	3.18321	3.79475	4.26093	2.57996	3.02687	3.32405	2.96952	2.63623	3.11567	2.66295	2.33831
1.70235	2.02503	2.89712	2.97858	2.72185	2.47311	2.60977	2.48047	2.48826	2.87472	2.64147	2.62546	2.87139	1.70437	2.75796	2.51184	2.69905	2.5829	2.63403	3.091	2.14805	2.70269	2.47901	2.34978	2.52608	1.90638	2.4081	3.01778	2.35735	1.49685	2.4755	2.23804	2.3601	2.16353	2.42395	3.09722	3.16497	1.92775	2.29918	2.51898	2.5544	2.02232	2.51922	2.17273	1.8341
1.68677	2.6305	3.48225	3.2902	6.64652	3.02554	3.27818	3.41373	2.68061	3.97067	3.3038	3.00758	3.75586	2.33416	3.29881	2.94546	3.10274	3.58422	3.37504	4.56807	2.50674	3.54544	3.5253	2.88816	3.25494	2.5083	5.37595	4.70115	2.95208	1.88713	2.95442	2.72679	2.99125	3.78447	2.88466	5.05099	3.63401	2.27417	2.68901	3.19566	3.47516	2.36545	3.11895	2.8101	2.30106
1.66928	2.5621	3.48546	3.58769	11.7361	3.26609	3.75754	4.40477	2.79176	4.19548	4.10337	3.27463	4.25899	3.15003	3.27993	2.99284	3.15139	4.42223	3.16009	5.85144	2.43248	3.80276	4.69089	3.25363	3.89839	3.183	9.16972	4.63248	3.41695	2.31984	3.11343	3.10874	3.44599	5.23757	3.11805	7.14701	3.75435	2.69549	3.00871	3.49226	4.42069	2.51871	3.43602	3.34852	2.79224
1.6537	1.46366	1.88775	2.19632	7.73217	2.02137	2.21496	2.68555	1.50429	2.50212	2.60504	1.91506	2.49394	1.97862	1.81384	1.57086	1.84156	2.66224	1.7066	3.59593	1.33614	2.17704	2.7189	2.01232	2.42189	2.10231	6.0291	2.32296	2.17879	1.35469	1.78667	1.94059	2.12342	3.09087	1.75783	4.52151	2.17014	1.60514	1.86165	2.04878	2.843	1.50838	2.14976	2.04004	1.78707
1.63918	2.11208	2.5323	3.13044	9.64731	2.99094	3.06677	3.60865	1.95252	3.50752	3.55592	2.58997	3.44986	2.69172	2.55291	2.00458	2.62419	3.39887	2.29704	4.78792	1.80401	3.17302	3.52994	2.83344	3.41671	3.03383	7.52096	3.04785	3.13482	1.76861	2.55645	2.73827	2.98347	4.05968	2.35876	5.73102	2.94786	2.06264	2.66155	2.87594	3.95904	2.1035	3.32067	2.88907	2.54849
1.62132	1.34557	1.7642	2.08386	3.35907	1.98001	2.09869	1.82305	1.28925	2.07026	2.44034	1.53793	2.12297	1.56865	1.77352	1.29523	1.78345	1.89148	1.5243	2.34656	1.25573	1.99157	1.76996	1.73244	2.16335	1.96522	2.89511	1.88126	2.0551	1.35158	1.82934	1.72462	1.89419	1.82968	1.54298	2.63788	1.84727	1.3103	1.71485	1.85868	2.51138	1.40041	2.23711	1.92619	1.64563
1.60995	1.46314	2.15342	2.45634	1.96353	2.38258	2.454	1.75012	1.61098	2.14019	2.90036	1.64965	2.48583	1.66887	2.18324	1.55693	2.17685	2.11365	1.85221	2.09295	1.49608	2.1374	1.70946	2.21805	2.55795	2.34492	2.07344	2.30619	2.50157	2.32347	2.44587	2.0492	2.20934	1.74632	1.95077	2.50655	2.18863	1.59651	2.01913	2.08902	3.08226	1.70117	2.6041	2.45839	2.01167
1.58994	3.98342	7.45351	8.61386	8.03152	7.43566	8.16802	8.4646	14.6525	7.2144	7.07136	6.41854	7.84896	11.0907	6.22397	6.50237	6.71183	5.94328	5.40797	6.75093	5.12635	6.63347	7.6654	7.66765	6.85544	9.49542	8.2404	6.97959	7.10123	15.1686	9.32255	8.01571	8.9012	9.43362	8.74208	8.92078	6.89487	12.2257	8.22563	7.39512	7.9296	4.6971	6.47009	11.4525	11.1757
1.57005	3.6505	7.33061	8.87454	10.2159	7.18874	8.08542	10.4587	20.647	7.22824	4.95948	7.47086	7.61795	15.8462	5.40834	7.37266	6.31395	5.00586	4.61967	7.13289	5.58489	7.2765	9.29037	7.01815	5.24974	10.341	9.99571	5.43152	5.58907	19.0881	9.42823	8.91676	9.85812	11.4673	10.2461	9.39133	6.21858	17.2944	9.22745	7.24633	5.75809	3.98978	4.80055	13.2032	14.5696
1.55675	4.02338	8.4443	9.62522	10.586	8.50056	8.26211	10.943	21.5752	7.52849	5.29651	8.36878	8.54156	17.1876	6.22819	8.64291	7.01289	5.44536	5.01638	7.89044	6.3542	8.76206	10.1239	7.46803	5.86356	11.2696	10.4945	5.68339	6.29983	18.8243	9.80193	9.0403	10.5549	12.2621	10.6277	9.85845	6.58679	17.6082	9.6062	7.44043	6.1537	4.14184	5.50647	14.0216	15.4832
1.54345	3.26082	7.46824	7.31045	6.21276	7.20132	6.41954	7.20043	12.8346	5.06574	4.79665	6.26102	6.32993	10.9591	5.22029	6.4713	5.57866	4.01007	3.96344	6.30217	4.88439	7.31423	6.70193	5.68827	5.39049	8.40554	6.046	4.1734	5.43543	10.493	6.95699	6.71339	7.86583	7.12546	7.16552	6.80308	4.92484	10.6191	6.70913	5.83237	5.45967	3.41879	5.10515	10.0311	10.5444
1.53046	2.60022	6.08807	4.971	2.76571	5.21811	4.57309	3.8457	5.12776	3.0114	3.93706	4.05771	3.9066	4.68909	3.95434	4.24819	4.0429	2.87475	3.18991	4.87071	3.31091	5.18488	3.32562	4.39783	4.66462	5.60167	2.96714	2.87119	4.52698	3.30865	4.46551	4.60216	5.31735	3.36918	4.03252	4.23356	3.55627	4.68345	4.32263	4.1974	4.56439	2.65553	4.54335	5.96213	5.6508
1.51762	2.18782	4.46721	3.43084	1.74727	3.64086	3.57316	2.50588	2.50054	2.24585	3.39814	2.91137	2.81067	2.35968	3.10843	3.05411	3.13756	2.33517	2.65975	3.59246	2.43019	3.44391	2.03594	3.45576	3.58862	3.84015	1.99517	2.40736	3.66681	1.52601	3.27059	3.34137	3.86468	1.99066	2.83669	3.04075	2.9479	2.76746	3.13892	3.21767	3.63742	2.21072	3.66884	4.02669	3.53642
1.50705	1.66596	2.6893	2.19082	1.37453	2.41572	2.47106	1.64237	1.51953	1.80196	2.38144	1.85538	2.24797	1.47651	2.2864	1.995	2.26216	1.7492	2.15141	2.20121	1.73355	2.23025	1.51638	2.33598	2.30571	2.44278	1.43469	2.03445	2.45827	1.17719	2.36193	2.20628	2.54712	1.30876	2.008	2.08885	2.31981	1.76471	2.14691	2.3115	2.65312	1.67664	2.50335	2.68534	2.22903
1.4983	1.62698	2.44311	2.1194	1.637	2.56116	2.39565	1.80581	1.44064	2.41093	2.54216	1.94368	2.40999	1.38028	2.34432	1.97306	2.33707	1.89167	2.37481	2.1528	1.95642	2.10057	1.55731	2.65255	2.27523	2.29807	1.47075	2.38136	2.26913	1.24616	2.4685	2.23116	2.6714	1.52889	2.08511	2.15771	2.66323	1.85683	2.25661	2.26404	3.01155	1.87056	2.66592	2.5568	2.12934
1.4878	4.29149	6.06385	4.56596	5.6532	6.25509	6.13057	6.45849	3.53037	6.05292	5.95587	5.91063	5.8982	3.48201	6.00176	5.88951	5.98277	5.14244	5.29332	6.37515	4.79478	4.7191	4.39255	5.70039	5.13	4.45869	4.43505	6.60946	4.79635	3.1232	6.53641	5.4985	5.83154	4.10687	5.89163	6.53956	7.35214	4.89455	5.60761	4.95319	5.40524	4.59295	5.34858	5.35736	4.2662
1.4742	5.57778	7.10615	5.92102	6.60027	8.53763	8.16999	7.72379	4.59556	6.40822	7.25853	7.89009	7.81654	4.3104	8.4068	7.00738	8.18796	5.63425	5.68392	8.53392	5.85088	7.67764	5.4111	6.01352	5.60023	5.72978	5.56248	7.83229	6.37932	3.46753	7.77527	6.77019	6.64127	5.2761	6.68215	7.18562	9.45866	4.94358	7.27348	5.61845	6.21598	5.88178	6.51717	6.17284	4.9026
1.46072	1.86543	2.32535	3.04205	1.70074	3.25622	3.09996	2.19527	2.31661	2.32138	3.344	2.65601	3.19003	1.89496	3.30763	2.50421	3.25369	2.32283	2.57538	2.86603	2.30773	3.46163	2.15402	2.35678	2.49025	2.7762	1.83062	2.54017	3.08352	1.63594	2.72901	2.5472	2.68394	1.79404	2.4993	2.43614	3.01266	1.87751	2.96793	2.63187	3.37918	2.49657	3.39862	2.81065	2.46358
1.44982	1.65966	2.04913	2.38158	1.60784	2.53464	2.42372	1.86839	1.84502	1.99281	2.74713	2.07695	2.5842	1.64578	2.51056	1.98981	2.64081	2.17164	2.23391	2.22188	1.80817	2.48366	1.7935	2.1533	2.12051	2.09315	1.72482	2.21082	2.1607	1.46739	2.2973	2.15312	2.35252	1.69336	2.22585	2.3048	2.60566	1.68447	2.13615	2.33166	2.73919	1.82659	2.45378	2.4548	2.09964
1.44178	0.988335	1.13846	1.25057	0.97266	1.39152	1.30705	1.0297	0.958481	1.13034	1.50685	1.14579	1.38264	0.948469	1.33094	1.07709	1.38189	1.25893	1.22558	1.20452	0.984795	1.3386	0.991164	1.32758	1.21228	1.19093	0.99952	1.2442	1.17083	0.877847	1.28383	1.2142	1.34236	1.05711	1.26759	1.32315	1.46153	1.0022	1.17478	1.35441	1.5402	1.03302	1.3156	1.39483	1.18859
1.42655	3.27911	3.9466	4.60249	3.08941	5.20853	4.92606	3.47737	3.32403	3.97245	5.61902	3.7004	4.86361	3.30972	4.61276	3.7057	5.25871	4.83322	4.51342	4.04827	3.35436	5.1633	3.39343	5.23729	4.54963	4.70258	3.71575	4.54565	4.35758	3.40385	4.54426	4.27064	4.96251	3.72589	4.54197	4.94146	5.44365	3.90438	4.10967	5.53112	6.24782	3.64074	4.7988	5.32203	4.60578
1.4087	1.45623	1.94968	2.41177	1.29752	2.43379	2.25376	1.57619	1.59226	1.86764	2.51921	1.50371	2.07846	1.45004	1.93754	1.59504	2.29693	2.24523	2.05902	1.70723	1.46355	2.46256	1.55471	2.51124	2.1534	2.41669	1.63996	2.00177	2.39524	1.84516	1.98901	1.99555	2.2793	1.48471	1.98175	1.99173	2.22296	1.6485	1.94065	2.56903	2.92425	1.65574	2.3404	2.54645	2.31229
1.39785	1.50631	2.18374	2.61583	1.29697	2.67963	2.32362	1.55181	1.78261	1.91101	2.68261	1.5185	2.23117	1.43129	2.07135	1.67432	2.51047	2.09571	2.3389	1.69435	1.39513	4.14569	1.61059	3.0473	2.3992	2.94545	1.54438	2.46819	2.54736	1.52463	2.14051	2.4525	2.58735	1.51506	2.17706	1.92085	2.4007	1.77634	2.16219	3.96093	3.16641	1.62379	2.61117	2.88634	2.57234
1.3884	1.04065	1.44946	2.20457	0.93759	1.96096	1.63817	1.10241	1.1586	1.46217	1.97374	1.09027	1.66228	1.03009	1.46081	1.21252	1.75534	1.45793	1.48411	1.19223	0.992892	1.99721	1.15232	2.1608	1.76936	2.2795	1.10142	1.63528	1.76475	1.36624	1.59379	1.62968	1.86008	1.08015	1.55576	1.28855	1.84007	1.34034	1.61549	1.82413	2.2956	1.20167	1.9726	2.17546	1.90717
1.3793	1.22882	1.83191	2.34488	1.25637	2.53776	1.9758	1.39721	1.58762	1.843	2.57752	1.4159	2.10475	1.37938	1.81034	1.50318	2.16834	1.84819	2.19572	1.51774	1.20205	4.07866	1.40588	2.38757	2.15369	2.70952	1.50676	2.64314	2.05309	1.56225	1.9693	1.89987	2.25508	1.48132	2.07865	1.68103	2.3837	1.68747	1.89925	3.65214	2.97985	1.43879	2.45705	2.68778	2.40306
1.37055	0.986618	1.05531	1.6055	1.26349	1.81886	1.28709	1.07555	1.07666	1.23859	1.75345	1.10564	1.39123	1.14187	1.24418	1.04307	1.48211	1.39614	1.34135	1.1295	0.881758	1.71681	0.975276	1.40563	1.40579	1.77884	1.53429	1.38467	1.37059	1.21941	1.34474	1.23421	1.47807	1.00515	1.4218	1.3552	1.56002	1.25133	1.23975	1.53794	2.02135	1.02046	1.69776	1.82219	1.56211
1.35907	1.76944	2.22708	3.35844	2.29083	4.08247	2.63206	2.028	2.0949	2.64502	3.73902	2.23502	2.89635	2.43157	2.6516	2.10457	3.15784	2.76267	3.14089	2.32323	1.79524	4.49054	1.95541	2.85355	3.25534	4.30754	2.94206	3.3204	3.65321	2.51345	2.99725	2.55912	3.25154	2.19678	2.95272	2.85198	3.25921	2.35484	2.55727	4.38181	4.54353	1.99903	3.91867	4.14706	3.60709
1.32686	9.65281	16.063	14.7665	8.89599	20.6157	14.787	10.8149	9.65787	11.9987	24.7086	12.8691	14.9052	9.71923	15.5464	12.7505	14.6979	10.582	11.9395	15.5702	10.184	17.5375	9.18545	13.9045	14.6357	16.6779	9.97683	14.0282	21.843	8.54241	15.9407	13.9775	15.4907	13.1936	13.296	14.6124	15.065	10.4392	13.3087	14.4348	18.5608	9.94651	16.652	19.7064	16.976
1.29933	1.7291	4.13956	3.33655	1.47026	5.03081	3.06308	2.04011	2.48004	2.10509	3.79668	2.3937	2.57633	1.89694	3.04593	2.56346	2.48875	2.06522	1.94498	3.24652	2.21264	3.59651	1.62589	3.00354	3.32666	4.09419	1.85569	2.25006	3.8357	1.77666	3.19597	3.07376	3.55972	2.04886	2.44312	2.60265	2.39345	2.32628	2.86769	2.8016	3.55677	1.87554	3.3353	4.45653	4.6939
1.28703	2.54248	4.67328	5.25835	2.34133	8.6032	4.56832	2.66054	3.44614	3.76903	7.55437	3.64107	4.50827	3.29432	4.87272	3.68659	3.94897	3.27084	3.15323	4.85488	3.38759	6.01128	2.82407	4.1259	4.52285	5.83272	2.83921	3.84434	5.95422	3.20013	4.50961	4.16494	4.65204	2.97226	3.74354	3.8168	3.63884	2.73676	3.95774	4.0323	5.21539	2.68421	4.91245	6.29296	7.36267
1.27059	2.02963	2.81041	3.28644	1.91893	4.7588	3.02313	1.91946	2.03783	3.37667	5.99336	2.68888	3.19708	2.1846	3.33834	2.35487	2.76875	2.2819	2.49859	3.29964	2.31277	3.63868	2.03456	2.47176	2.87186	3.29712	1.9933	2.97179	3.46796	2.63669	2.95871	2.85705	3.01216	2.0435	2.65184	2.56919	2.89278	1.76231	2.6459	2.73209	3.55214	2.03778	3.32551	3.91543	4.18045
1.2604	0.659694	0.696918	0.925813	0.655073	1.14723	0.833355	0.611906	0.582503	0.936361	1.14381	0.748967	0.915099	0.657489	0.899133	0.69736	0.788359	0.68626	0.746138	0.867216	0.682302	0.943201	0.617272	0.747868	0.795301	0.870833	0.677375	0.853979	0.97268	0.771423	0.817117	0.802169	0.782432	0.678047	0.768522	0.756659	0.872545	0.573598	0.775402	0.754161	0.963152	0.64711	0.918004	0.977301	1.03148
1.25277	1.40096	1.35847	1.94283	1.51883	2.46155	1.70833	1.18431	1.08003	2.02366	2.56285	1.57069	1.84156	1.59444	1.88527	1.37816	1.59324	1.39327	1.55531	1.8105	1.38156	1.8622	1.17117	1.57078	1.6506	1.83254	1.56335	1.7575	2.73353	2.00647	1.66665	1.77966	1.61598	2.01818	1.61183	1.60793	1.80277	1.14181	1.61332	1.68061	2.01287	1.34306	1.93114	2.0376	1.91886
1.23982	1.5804	1.43835	2.07912	1.53732	2.20578	1.74416	1.2357	1.14241	2.11123	2.86906	1.69865	1.90377	1.76174	1.90768	1.44684	1.71389	1.56074	1.7466	1.85099	1.44045	1.8255	1.22102	1.87058	1.85099	2.04684	1.67099	1.8866	3.29056	1.88313	1.86053	1.84169	1.6891	1.91718	1.77093	1.68682	1.95081	1.36062	1.72655	1.60426	2.2036	1.4578	2.0554	2.28478	1.98191
1.22691	1.33636	1.10068	1.52799	1.06719	1.57698	1.17151	0.937683	0.915384	1.35831	1.9563	1.18055	1.2501	1.16051	1.21432	0.983842	1.20312	1.13851	1.41711	1.18832	1.12184	1.19501	0.847524	1.30423	1.34705	1.46045	1.29089	1.31966	2.73453	1.225	1.32452	1.15462	1.22428	1.13724	1.2938	1.3597	1.39966	1.05817	1.28255	1.15204	1.64879	1.13612	1.5059	1.68347	1.30335
1.21297	2.68201	1.81645	2.24791	1.84256	2.24461	1.99368	1.52574	1.45482	2.10526	3.94452	1.97894	1.81084	2.15819	1.77011	1.77465	1.79228	1.79257	2.6723	1.92159	2.09485	1.78598	1.59583	2.55297	2.17334	2.24351	2.20701	2.22579	2.84929	2.09722	2.07084	1.98181	1.98616	2.35199	2.00565	2.22489	2.02613	1.6851	2.06951	1.9372	2.5311	1.93021	2.51558	2.36662	1.97097
1.17257	57.1727	18.8731	13.0807	9.45397	13.3436	13.7866	16.1696	16.9051	12.7624	23.4497	19.51	12.6061	23.458	20.4184	10.4348	15.5046	6.66404	27.3567	14.7723	46.4432	12.08	43.1197	12.1533	10.8228	17.1692	19.2308	26.0681	11.3461	19.5066	12.3868	11.4051	8.40655	18.8286	11.1945	6.42285	7.07238	7.08528	18.9893	12.9416	11.7666	20.743	28.9589	12.0197	10.2443
1.12936	1.31019	2.03006	1.8344	1.25146	2.06446	2.90766	1.33651	1.28654	1.5352	3.04009	1.6994	2.07778	1.55192	1.88176	1.42426	1.77792	1.40181	1.71957	2.18591	2.30375	1.77364	1.21505	2.09788	2.05106	1.92571	1.34241	2.07321	4.07117	1.16742	1.93025	2.08125	1.83436	1.81926	1.60103	2.0223	1.64132	1.28562	2.41701	1.99889	2.44178	2.16215	2.5092	2.12908	2.04068
1.11556	0.50925	0.667205	0.58747	0.502315	0.579638	0.740011	0.523167	0.463617	0.545264	0.846338	0.529735	0.665461	0.49063	0.574098	0.507005	0.564922	0.568963	0.578153	0.639355	0.550542	0.554603	0.461017	0.626454	0.57072	0.601702	0.562679	0.642946	0.778549	0.443847	0.577494	0.578885	0.558356	1.22115	0.507018	0.748812	0.526766	0.489742	0.632677	0.569963	0.723725	0.566924	0.6953	0.649174	0.623665
1.10858	0.824941	1.30192	0.972071	0.673683	0.831987	1.38664	0.743316	0.745903	0.796867	1.40625	0.746309	0.875996	0.728862	0.887368	0.748834	0.770226	0.917784	0.874654	1.01745	0.779308	0.831766	0.735971	0.884447	0.85725	0.78931	0.629894	1.23157	1.30968	0.617709	0.868989	0.923377	0.853111	0.956514	0.738976	0.976045	0.725215	0.623855	0.914823	0.90644	1.03191	0.923224	1.05646	0.896752	0.852527
1.0993	1.07963	1.36409	1.34849	0.842341	1.02281	2.16947	0.864607	0.808665	0.974925	2.13946	0.840756	1.06945	0.830682	1.17425	0.903695	0.956654	0.866887	1.20258	1.24977	0.87289	0.996539	0.781218	1.11914	1.1246	0.936031	0.638226	1.2728	1.53042	0.656876	1.24866	1.44955	1.20863	0.877313	0.851952	1.08874	0.952525	0.819914	1.12472	1.45754	1.54693	1.27543	1.24788	1.22186	1.1779
1.08856	1.02103	1.22767	1.48973	1.23363	1.06418	1.52835	0.951673	0.786758	1.04245	2.53268	0.854936	1.07145	0.787175	1.12027	0.940374	1.00326	0.791768	1.78394	1.11443	0.849439	1.04847	0.800245	1.30437	1.19434	1.19951	0.697655	1.12436	2.32042	0.684324	1.53093	1.26481	1.17572	0.821026	0.920786	1.13417	0.991399	0.983059	1.28406	1.92582	1.6876	1.10103	1.18012	1.39761	1.43955
1.06221	34.5724	51.9093	41.5031	71.726	33.249	48.0686	56.8107	41.282	42.8243	29.5022	26.2933	50.5897	23.2819	39.5373	50.1652	38.3204	36.8713	24.9234	46.3471	37.2481	44.3044	64.1581	60.7898	64.596	62.2787	22.9947	31.67	49.9295	17.9011	55.9601	70.4819	62.7836	42.4952	38.7471	26.2501	36.2443	57.3102	54.829	47.5691	34.3441	39.0104	47.3922	63.3557	60.0894
1.03788	2.19665	2.50352	1.90612	2.21496	3.13776	4.55304	2.89511	1.25815	2.6121	2.42263	3.37774	4.10639	1.84949	3.94005	3.82199	4.34116	2.39982	1.90879	3.87791	3.05664	3.82727	3.31132	2.43196	2.2	1.60469	2.25734	2.93541	2.58742	1.20975	2.74357	2.87259	2.85302	2.27868	2.40838	2.72255	3.61253	1.67869	3.05743	2.1934	2.32146	2.48289	2.65012	2.22666	1.89762
1.02929	0.661925	0.984712	1.13414	0.847953	1.73232	2.0215	1.08805	0.663919	0.972051	1.39143	1.40879	2.0567	1.09852	1.60338	1.48497	2.44623	1.05633	1.05355	1.31373	1.55958	2.19222	1.32143	1.65526	1.28518	1.20176	0.866101	0.877132	1.17467	0.692047	1.02429	1.29831	1.46192	0.922537	1.03577	1.33336	1.23767	0.860846	1.46684	1.3504	1.72554	1.20618	1.04179	1.2072	1.29986
1.01845	2.24661	2.51345	1.91859	2.2743	2.99609	3.43136	2.56809	1.40445	2.72693	2.66253	2.91969	3.13605	1.55112	3.12922	2.63485	3.13783	1.8548	2.45855	3.05385	2.19244	3.179	1.96232	2.50302	2.35362	1.81065	1.94135	3.1652	2.6734	1.49446	2.87616	2.85463	2.7204	1.99547	2.53299	3.1998	3.67166	1.71498	2.9419	2.21315	2.53858	2.39866	2.5468	2.31503	1.8323
1.0076	2.12797	2.39849	1.75645	2.15889	2.68825	3.03883	2.26225	1.26173	2.60739	2.46611	2.71866	2.66235	1.30266	2.90423	2.46376	2.58925	1.62566	2.29259	2.91319	1.79394	2.53505	1.76825	2.19468	2.01417	1.61663	1.72816	3.0501	2.39226	1.34239	2.73607	2.48637	2.41763	1.70667	2.30682	2.88566	3.38997	1.49288	2.68576	2.1546	2.21402	2.10294	2.32119	2.04872	1.57131
0.9978	2.69284	3.12974	2.11224	3.05494	3.32595	3.86564	3.39344	1.65765	3.33602	2.9913	3.56354	3.21964	1.66046	3.72017	3.26866	3.72537	2.69817	2.67776	3.88688	2.3323	3.24665	2.48162	2.58135	2.4908	1.88677	2.8246	3.70923	3.03965	1.59647	3.45076	3.02075	2.926	2.66166	2.92913	3.55223	4.35704	1.89569	3.36907	2.34334	2.61432	2.61173	2.95008	2.56708	1.96792
0.98695	3.1881	3.40195	2.47445	3.60302	4.25422	4.38052	4.05687	1.99701	3.64961	3.41109	4.01455	3.58614	1.95626	4.15612	3.57727	4.7993	3.63317	3.26704	4.43223	2.6897	3.53981	2.83516	3.54102	2.78771	2.3257	3.87076	3.98329	3.4813	1.88478	3.92446	3.54987	3.77289	4.0739	3.17331	5.2581	4.71013	2.22305	4.03322	3.18185	3.47747	3.2188	3.16432	3.14568	2.61156
0.975834	3.3113	3.88583	2.44276	3.20524	4.06424	4.16101	3.46996	1.96511	3.34378	3.18834	3.86181	3.42234	1.80467	3.87665	3.32905	4.71981	3.42778	3.29725	4.30391	2.99845	3.44339	2.59212	3.59374	2.80937	2.2297	3.62321	3.76416	3.14664	1.97498	3.69841	3.29149	3.58635	3.82801	2.89191	5.96536	4.45203	2.45337	3.67956	3.16312	3.44894	3.07872	2.85675	2.88086	2.49576
0.964946	4.91522	6.40199	3.61126	5.12762	5.75577	6.74742	5.30203	2.76109	5.54384	5.39399	6.42317	5.66695	2.62629	6.35112	5.73298	6.85359	4.7721	4.72352	7.00422	5.00471	5.82014	4.23254	4.90163	4.54918	3.04416	4.70953	6.39292	4.98092	2.94621	6.00912	5.1535	5.12086	4.41467	4.83482	7.53164	7.45697	3.93984	5.40681	4.40903	4.43012	4.57197	4.85785	4.27565	3.1498
0.949104	6.60171	8.97883	5.53267	6.85758	8.29381	9.74937	7.04575	4.32113	7.53321	7.81324	9.18715	8.74789	4.25837	9.23833	8.34914	9.46627	6.33383	6.35378	9.92931	7.27592	8.40334	6.15858	7.19421	6.73556	4.53429	6.20702	8.86515	7.50591	4.51514	8.52783	7.27831	7.23325	5.59845	6.84359	10.8111	10.183	5.96863	7.70443	6.64476	6.62599	6.62054	7.23783	6.30299	4.81056
0.938195	0.332241	0.464791	0.368923	0.35921	0.389389	0.426816	0.348284	0.32731	0.363081	0.369745	0.40527	0.445287	0.340909	0.402965	0.389614	0.420984	0.378185	0.359911	0.432755	0.388977	0.398966	0.364325	0.371327	0.370728	0.334582	0.360982	0.362242	0.385155	0.337225	0.3804	0.355396	0.364788	0.334132	0.349795	0.461631	0.396629	0.371022	0.370753	0.377143	0.378647	0.353307	0.372401	0.359261	0.34555
0.935595	0.788608	1.30193	1.11323	1.00014	1.26805	1.34431	1.00707	0.861163	0.999741	1.10653	1.20281	1.27797	0.875987	1.22114	1.05096	1.50002	1.19245	1.04001	1.33826	1.188	1.19622	0.900527	1.08654	1.08641	0.845051	1.05394	1.00176	1.348	0.9203	1.12689	1.03293	1.06901	0.884144	1.03474	1.58037	1.33268	1.20002	1.07282	1.22955	1.22855	1.16065	1.19218	1.0447	0.972343
0.930014	1.48453	1.85378	1.77685	1.73646	2.13505	2.25959	1.73662	1.28894	1.80575	1.85537	2.01177	2.04379	1.34465	2.05772	1.85746	2.19231	1.80248	1.82449	2.03726	1.78661	1.97319	1.46023	2.03055	1.88742	1.57538	1.66662	2.01555	1.91516	1.53351	2.10825	1.82278	1.89471	1.55141	1.77074	2.48124	2.45447	1.82551	1.94308	1.83155	2.01981	1.65108	1.84446	1.78359	1.63024
0.92115	2.978	5.71235	5.73987	2.92229	5.52742	4.48333	3.28971	2.97007	4.46693	3.56077	2.2097	4.41911	2.10308	3.4361	4.90633	4.02563	3.68336	3.09539	2.78144	3.2671	5.97287	4.20079	7.64315	7.84504	10.2273	2.81606	3.77046	7.54931	3.0752	5.72347	5.13016	7.80687	3.68333	3.0889	3.95268	4.05012	5.54636	6.28698	4.57854	6.7324	3.07556	9.16412	7.68098	8.24672
0.90995	6.1069	15.1242	14.4679	13.2004	11.7146	11.6414	14.5818	26.411	11.0617	6.54251	9.66721	11.2421	18.3146	8.08197	12.9499	9.72546	6.85843	6.38612	10.2234	8.56934	12.9377	13.7747	14.9563	12.8539	21.4453	12.1025	7.48252	12.6131	21.9386	15.0279	14.2001	18.8227	15.0405	13.5992	12.3056	9.85074	25.1024	15.9887	11.683	11.1031	6.52925	13.4959	21.5215	23.8554
0.89945	6.19259	14.9101	15.6489	20.4543	11.3308	13.3496	22.1765	44.9521	13.1494	6.13314	14.4612	12.3727	31.2861	8.97867	14.4208	10.7037	7.71372	6.43922	13.5018	10.3719	12.4871	17.891	13.5714	8.30692	19.2611	18.1283	7.87391	8.20754	37.445	17.1616	16.5037	18.955	22.5308	20.5104	16.856	11.6255	36.5932	17.5811	12.9719	7.54938	6.70969	7.20877	25.4394	27.2181
0.8928	1.70884	6.05067	4.40438	2.17563	4.05593	4.03214	3.28062	4.68731	1.77138	2.90599	4.11016	3.11472	5.47706	2.95669	4.479	3.20223	1.81026	1.82047	4.62443	3.2355	4.50167	3.23856	3.5601	3.98562	4.83289	2.17999	1.27054	3.18225	2.50656	3.48477	3.8926	4.54729	2.28543	2.91084	2.92692	2.4466	4.74424	3.76956	3.2734	3.01629	1.86281	3.18802	5.14395	5.26048
0.886758	3.31315	7.93254	8.67034	9.92359	7.32371	8.09856	10.9079	21.7552	6.75896	4.00152	8.50473	7.56604	17.4306	5.79832	8.56442	6.45343	4.68131	3.5979	7.93519	6.68128	8.68424	9.6919	7.24897	4.88249	10.3583	9.17828	4.36128	4.64833	17.3781	8.83153	8.84128	10.5661	11.4609	10.3421	8.56949	6.24368	19.1142	9.04309	6.84025	4.61172	3.884	4.37541	13.3002	15.8187
0.879356	1.30911	3.99747	3.6153	1.4747	4.91602	3.41482	2.20874	2.92373	1.62604	2.54884	3.09475	3.01277	4.2839	2.90126	3.50298	2.77859	1.78442	1.45745	3.44556	2.77829	4.56458	2.53874	2.73212	3.2344	4.09595	1.43895	1.43451	2.56167	1.29775	2.44785	2.82421	3.19674	1.5464	2.21273	2.06544	2.12897	2.94888	2.63854	2.48238	2.80687	1.58526	2.73847	3.79467	5.89128
0.872619	1.09636	1.77723	1.99979	0.913474	3.05664	2.09363	1.1095	1.17008	1.55833	1.77602	1.37039	2.3607	2.03547	1.96902	2.04282	2.00822	1.20948	1.03248	1.55706	1.74275	3.14459	1.66033	2.35888	2.02748	2.90964	0.827678	1.60337	2.06501	0.80867	1.7427	1.89107	2.42592	0.86144	1.30629	1.13307	1.58117	1.55434	2.047	1.54324	2.25492	1.30582	2.60419	2.51803	2.92796
0.86704	0.583576	0.888571	1.21613	0.578873	2.10815	1.09963	0.70879	0.774053	0.879079	1.21906	0.783368	1.23689	1.02964	1.11175	0.931051	1.19603	0.790078	0.691885	0.875082	0.944494	1.71938	0.803063	1.03084	0.988081	1.40768	0.555684	0.840648	0.999752	0.549658	0.786389	0.932955	1.04963	0.51404	0.791709	0.721912	0.89255	0.670894	0.938001	0.882627	1.27696	0.740961	0.981327	1.08275	2.0661
0.8585	1.66777	2.87838	2.99218	1.1682	4.73173	3.07569	1.75703	1.5234	2.47893	2.88009	1.49897	3.49736	1.64191	2.70618	2.68385	3.41814	1.67319	1.38404	1.92021	2.08896	4.63811	2.07286	4.55817	3.28395	5.22089	1.0282	2.35296	3.62513	0.973353	2.82781	3.18885	4.51155	1.11864	1.9572	1.54513	2.55039	2.489	3.85332	2.86498	4.14413	2.33161	4.52862	4.36103	4.96259
0.84565	1.03995	1.67891	1.84504	0.831767	2.72735	2.15229	1.33321	0.91383	1.56522	2.27336	1.17464	2.33491	1.09935	1.74915	1.64706	2.45314	1.2161	0.966172	1.25791	1.27001	2.89275	1.28406	2.86658	1.99019	2.8509	0.732888	1.34446	2.31434	0.833916	1.72191	2.11006	2.85468	0.795732	1.41097	1.01633	1.8025	1.49795	2.45368	2.10285	2.80589	1.67339	2.60096	2.68629	2.75326
0.833835	0.492965	0.643668	0.892197	0.52851	1.22454	1.02924	0.77499	0.513484	0.785852	1.38523	0.768492	1.11612	0.731036	0.826186	0.660049	1.19884	0.763262	0.623971	0.691474	0.61959	1.11702	0.594413	1.02117	0.819177	0.878175	0.496964	0.60513	1.07637	0.620395	0.690082	0.971399	1.13659	0.503658	0.812827	0.628127	0.942429	0.633266	1.01548	0.884864	1.39494	0.915386	0.826218	1.03035	1.01066
0.823675	0.45064	0.598881	0.790349	0.459649	1.27219	0.833158	0.735718	0.455629	0.673713	1.19939	0.700994	0.917675	0.634151	0.635389	0.520869	1.23713	0.689974	0.543943	0.597212	0.499706	0.729273	0.490107	1.09735	0.741568	0.832105	0.452381	0.515138	0.997683	0.461747	0.621765	0.819204	1.09632	0.513178	0.680215	0.577925	0.832402	0.566998	1.06496	0.908148	1.44068	0.852441	0.728436	0.956866	1.04531
0.81407	0.419689	0.506113	0.741819	0.426298	1.41159	0.845431	0.747966	0.420528	0.614146	1.12818	0.671793	0.828711	0.568943	0.570054	0.484133	1.36529	0.643205	0.502507	0.566654	0.453179	0.622578	0.458582	1.29513	0.741454	0.884037	0.45281	0.476021	0.959584	0.428588	0.603397	0.794345	1.16631	0.687998	0.617346	0.626776	0.793361	0.531847	1.14706	1.01058	1.50698	0.8879	0.694276	0.961846	1.14128
0.802742	0.504519	0.753691	0.923377	0.572133	1.36185	1.48564	0.841392	0.622633	0.735485	1.27834	0.789325	1.04975	0.73417	0.736731	0.598126	1.40957	0.791988	0.607457	0.828111	0.548618	0.733382	0.595546	1.25378	0.973617	0.955005	0.653295	0.579675	1.11339	0.606678	0.699754	1.0344	1.37803	1.43438	0.759092	1.05784	0.934697	0.705506	1.1468	1.1098	1.43941	1.06897	0.843817	1.10446	1.19567
0.787795	0.546723	0.777392	0.990031	0.660743	1.10294	1.71399	0.800237	0.82416	0.819619	1.27965	0.800987	1.145	0.866298	0.807081	0.686869	1.12119	0.760049	0.663114	0.956356	0.615859	0.802909	0.696985	1.01872	1.00269	0.902133	0.633077	0.624771	1.11295	0.777575	0.732329	1.06647	1.35058	0.838105	0.877554	0.970584	0.952291	0.860466	0.981294	0.974855	1.19301	1.05317	0.874602	1.14311	1.12841
0.762239	0.714712	0.908205	1.1578	0.693279	1.44809	1.47484	0.832335	0.66765	1.1938	3.21413	0.889147	1.45174	0.865764	0.995586	0.839525	1.2312	0.950525	0.859144	1.03127	0.738399	1.04793	0.729725	1.27939	1.18586	1.11371	0.774723	0.820645	1.50128	0.717097	0.848133	1.22295	1.71579	1.05922	1.06524	1.24888	1.21119	0.86498	1.18609	0.881077	1.494	1.15829	1.19269	1.40686	1.33575
0.715525	0.93836	1.95514	0.72855	0.805358	0.92481	1.50054	0.814377	0.548766	0.8088	0.99428	0.645096	1.27519	0.742231	1.03509	0.652693	0.82939	1.75871	0.719976	1.24939	1.0759	0.753996	0.630453	0.864354	0.783743	0.68381	1.75033	0.62066	0.900816	0.55555	0.597659	0.871093	1.19323	2.34913	0.710811	2.30959	0.714063	0.57617	0.736214	1.10064	0.882637	1.04017	0.730646	0.86135	0.786029
0.690325	0.527805	0.887675	0.523507	0.445973	0.678906	0.808603	0.432057	0.383121	0.617898	0.724218	0.489253	0.71521	0.446786	0.571965	0.450878	0.602439	0.501733	0.524715	0.755043	0.60078	0.528013	0.447235	0.63251	0.582158	0.531665	0.439914	0.414286	0.733609	0.405785	0.436549	0.610302	0.754552	0.53895	0.530476	0.839065	0.547855	0.436076	0.564997	0.551378	0.660922	0.643667	0.568523	0.665439	0.581629
0.525248	0.576771	0.90828	0.814747	0.66859	1.07838	1.11864	0.632787	0.556048	1.04737	1.28903	0.718331	1.21373	0.674011	0.760459	0.611811	0.932176	0.75619	0.776766	0.9847	0.699956	0.827768	0.651954	1.09362	0.966697	0.862222	0.599686	0.55795	1.32842	0.647003	0.655857	0.961929	1.1929	0.642642	0.934874	1.0452	0.912114	0.680118	0.893317	0.374781	0.834071	0.871401	0.963653	1.23465	0.924718
0.271258	0.228407	0.227634	0.231156	0.231585	0.23516	0.220461	0.231132	0.226528	0.227376	0.229896	0.234161	0.235653	0.230634	0.245565	0.23356	0.23297	0.238258	0.228951	0.233272	0.235661	0.234668	0.229911	0.240646	0.23485	0.235187	0.231237	0.231553	0.238844	0.236217	0.241139	0.233147	0.233988	0.236104	0.23084	0.225162	0.229049	0.234764	0.230805	0.230257	0.228737	0.231349	0.225966	0.232454	0.232829
0.163071	0.236661	0.237587	0.246107	0.241554	0.24773	0.24398	0.240635	0.241221	0.23777	0.238185	0.23578	0.239489	0.233018	0.27045	0.245263	0.246442	0.241498	0.235539	0.243498	0.24439	0.244959	0.232421	0.24871	0.246695	0.24273	0.245217	0.236503	0.253305	0.243342	0.241496	0.263401	0.255972	0.247821	0.241038	0.236831	0.246995	0.240361	0.237278	0.237377	0.252618	0.25093	0.2443	0.246604	0.244522
0.141966	0.236444	0.22645	0.302903	0.243271	0.249545	0.241951	0.316672	0.244716	0.249974	0.243682	0.243715	0.253341	0.286371	0.260298	0.273739	0.366402	0.245505	0.246505	0.246539	0.253729	0.258124	0.23268	0.241545	0.240116	0.238525	0.259703	0.23833	0.253767	0.229463	0.238289	0.250699	0.282793	0.243964	0.34636	0.244736	0.237352	0.236905	0.246889	0.233223	0.240546	0.264563	0.238957	0.238542	0.233097
